# Supplementary material for: AHNAK enables mammary carcinoma cells to produce extracellular vesicles that increase neighboring fibroblast cell motility
Source: Oncotarget. 2016 Jun 27;7(31):49998–50016. doi: 10.18632/oncotarget.10307 (PMC5226564; doi:10.18632/oncotarget.10307)
Supplement: Supplementary file 2 [file oncotarget-07-49998-s002.xlsx]

## Sheet: Identified proteins
	Supplementary table 1. Identified proteins in vesicles isolated from MDA-MB-231 cells by LC-MS/MS and database search.
Protein IDs	Protein names	Gene names	Proteins	Peptides	Fasta headers
Q09666;Q6ZQN2;Q8N274;Q13727;B4DTV0	Neuroblast differentiation-associated protein AHNAK	AHNAK	5	21	>sp|Q09666|AHNK_HUMAN Neuroblast differentiation-associated protein AHNAK OS=Homo sapiens GN=AHNAK PE=1 SV=2
P07355-2;P07355;H0YN42;H0YMU9;H0YMD0;A6NMY6;H0YM50;B4DNH8;B3KRQ1;H0YKS4;H0YNP5;H0YL33;H0YN28;H0YMM1;H0YMW4;H0YKX9;H0YMT9;H0YLV6;H0YKZ7;H0YKL9;H0YKV8;H0YNA0;H0YMD9;H0YKN4;H0YN52;H0YNB8	Annexin A2;Annexin;Putative annexin A2-like protein	ANXA2;ANXA2P2	26	13	>sp|P07355-2|ANXA2_HUMAN Isoform 2 of Annexin A2 OS=Homo sapiens GN=ANXA2;>sp|P07355|ANXA2_HUMAN Annexin A2 OS=Homo sapiens GN=ANXA2 PE=1 SV=2;>tr|H0YN42|H0YN42_HUMAN Annexin (Fragment) OS=Homo sapiens GN=ANXA2 PE=2 SV=1;>tr|H0YMU9|H0YMU9_HUMAN Annexin OS=
P11021;Q5IST7;B4DEF7;P54652;B4E1Q1	78 kDa glucose-regulated protein	HSPA5	5	9	>sp|P11021|GRP78_HUMAN 78 kDa glucose-regulated protein OS=Homo sapiens GN=HSPA5 PE=1 SV=2;>tr|Q5IST7|Q5IST7_MACFA Heat-shock 70-kDa protein 5 (Fragment) OS=Macaca fascicularis PE=2 SV=1
P21333;P21333-2;Q60FE5;Q60FE6;Q5HY54;A6NDY9;Q8TES4;F8WE98;Q6NXF2;Q96C61;B4E2F9;E9PHF0;B4DTD5;Q86TQ3	Filamin-A	FLNA	14	8	>sp|P21333|FLNA_HUMAN Filamin-A OS=Homo sapiens GN=FLNA PE=1 SV=4;>sp|P21333-2|FLNA_HUMAN Isoform 2 of Filamin-A OS=Homo sapiens GN=FLNA;>tr|Q60FE5|Q60FE5_HUMAN Filamin A OS=Homo sapiens GN=FLNA PE=2 SV=1;>tr|Q60FE6|Q60FE6_HUMAN Filamin A OS=Homo sapiens G
P07900-2;K9JA46;P07900;Q8TBA7;Q2VPJ6;Q86U12;O75322;Q58FF7;Q58FF6;Q96HX7;A8K3W9;Q9H6X9;G3V2J8;Q58FF8;Q14568;Q58FG0;Q86SX1;B4DTA5;H0Y598;H0Y6E4;H0Y5S7	Heat shock protein HSP 90-alpha	HSP90AA1	21	8	>sp|P07900-2|HS90A_HUMAN Isoform 2 of Heat shock protein HSP 90-alpha OS=Homo sapiens GN=HSP90AA1;>tr|K9JA46|K9JA46_HUMAN Epididymis luminal secretory protein 52 OS=Homo sapiens GN=EL52 PE=2 SV=1;>sp|P07900|HS90A_HUMAN Heat shock protein HSP 90-alpha OS=Ho
P14625;Q5CAQ5;B4DU71;Q59FC6;B4DHT9;Q96GW1;H0YIV0;B4DQX3;F8W026	Endoplasmin	HSP90B1;TRA1	9	8	>sp|P14625|ENPL_HUMAN Endoplasmin OS=Homo sapiens GN=HSP90B1 PE=1 SV=1;>tr|Q5CAQ5|Q5CAQ5_HUMAN Tumor rejection antigen (Gp96) 1 OS=Homo sapiens GN=TRA1 PE=2 SV=1;>tr|B4DU71|B4DU71_HUMAN cDNA FLJ58626, highly similar to Endoplasmin (Heat shock protein 90 kD
P30101;B3KQT2;G5EA52;B3KQT9;B4DJ98;B4DDM1	Protein disulfide-isomerase A3	PDIA3	6	7	>sp|P30101|PDIA3_HUMAN Protein disulfide-isomerase A3 OS=Homo sapiens GN=PDIA3 PE=1 SV=4;>tr|B3KQT2|B3KQT2_HUMAN cDNA PSEC0148 fis, clone PLACE1007202, highly similar to Protein disulfide-isomerase A3 (EC 5.3.4.1) OS=Homo sapiens PE=2 SV=1;>tr|G5EA52|G5EA5
P08238;B4DGL0;B4DMA2;Q6PK50;Q5T9W8;O14942	Heat shock protein HSP 90-beta	HSP90AB1	6	7	>sp|P08238|HS90B_HUMAN Heat shock protein HSP 90-beta OS=Homo sapiens GN=HSP90AB1 PE=1 SV=4;>tr|B4DGL0|B4DGL0_HUMAN cDNA FLJ53619, highly similar to Heat shock protein HSP 90-beta OS=Homo sapiens PE=2 SV=1;>tr|B4DMA2|B4DMA2_HUMAN cDNA FLJ54023, highly simi
P14618;P14618-2;B4DRT3;H3BTN5;B4DNK4;P14618-3;Q504U3;Q8WUW7;H3BQ34;H3BTJ2;H3BUW1;H3BT25;H3BU13;H3BSU3;H3BQZ3;H3BN34	Pyruvate kinase isozymes M1/M2;Pyruvate kinase	PKM2	16	7	>sp|P14618|KPYM_HUMAN Pyruvate kinase isozymes M1/M2 OS=Homo sapiens GN=PKM PE=1 SV=4;>sp|P14618-2|KPYM_HUMAN Isoform M1 of Pyruvate kinase isozymes M1/M2 OS=Homo sapiens GN=PKM;>tr|B4DRT3|B4DRT3_HUMAN Pyruvate kinase OS=Homo sapiens PE=2 SV=1;>tr|H3BTN5|H
P35579;Q60FE2;Q86XU5;P35579-2;Q6ZNL4;A8K6E4;B4E3S1;Q5BKV1;Q99529;B1AH99	Myosin-9	MYH9	10	7	>sp|P35579|MYH9_HUMAN Myosin-9 OS=Homo sapiens GN=MYH9 PE=1 SV=4;>tr|Q60FE2|Q60FE2_HUMAN MYH9 variant protein OS=Homo sapiens GN=MYH9 PE=2 SV=1;>tr|Q86XU5|Q86XU5_HUMAN MYH9 protein (Fragment) OS=Homo sapiens GN=MYH9 PE=2 SV=1
A8K9C4;P68104;Q53G85;Q53GA1;Q53GE9;Q53HM9;Q53HQ7;Q53HR5;Q5VTE0;Q6IPN6;Q6IPS9;Q6IPT9;Q9H2I7;Q5ISU0;Q16577;Q96RE1;Q6IQ15;Q53G89;Q9NZS6;B4DV42;B4DNE0;Q53HR1;Q8IUB0;Q05639;B4E2C5;Q504Z0;A9X7H1;Q59GP5;Q6P4C9;Q96CD8;Q6P082;Q8TBL1;Q96C29;Q5JR01;A6PW80;Q14222;Q96EB3;Q6NSH7;Q2F837;Q6NS35	Elongation factor 1-alpha;Elongation factor 1-alpha 1;Putative elongation factor 1-alpha-like 3;Elongation factor 1-alpha 2	EEF1A1;EEF1A1P5;PTI-1;EEF1A1L14;EEF1A2	40	6	>tr|A8K9C4|A8K9C4_HUMAN Elongation factor 1-alpha OS=Homo sapiens PE=2 SV=1;>sp|P68104|EF1A1_HUMAN Elongation factor 1-alpha 1 OS=Homo sapiens GN=EEF1A1 PE=1 SV=1;>tr|Q53G85|Q53G85_HUMAN Elongation factor 1-alpha (Fragment) OS=Homo sapiens PE=2 SV=1;>tr|Q5
B7Z2T5;F5H3A1;P05023;B7Z3V1;P05023-3;B7Z2T0;B7Z9V4;B7Z401;F5H6J6;P13637;Q53ES0;M0R116;B7Z1Q9;B2RAQ4;P50993;B1AKY9;B7Z3F8;B3KRI1;B3KV59;B3KSY7;B3KNQ8;B7Z1N5;B4DIQ8;H0Y7C1;P05023-2;B3KX35;P54707-2;P54707;Q13733;B3KW93;B4E0R9;P20648;Q53FM3;Q658V6;B4DHD7;Q58I23	Sodium/potassium-transporting ATPase subunit alpha-1;Sodium/potassium-transporting ATPase subunit alpha-3;Sodium/potassium-transporting ATPase subunit alpha-2	ATP1A1;ATP1A3;ATP1A2	36	6	>tr|B7Z2T5|B7Z2T5_HUMAN cDNA FLJ55427, highly similar to Sodium/potassium-transporting ATPase alpha-1 chain (EC 3.6.3.9) OS=Homo sapiens PE=2 SV=1;>tr|F5H3A1|F5H3A1_HUMAN Sodium/potassium-transporting ATPase subunit alpha-1 OS=Homo sapiens GN=ATP1A1 PE=2 S
B7ZLE5;B7ZLF0;P02751-15;P02751-7;P02751;P02751-11;P02751-3;E9PE77;P02751-8;P02751-13;P02751-14;P02751-9;F8W7G7;P02751-5;Q6MZM7;P02751-10;P02751-12;P02751-6;Q68CX6;Q6N084;B4DTK1;Q59G22;B4DU16;P02751-4;H0Y7Z1;B4DTH2;B4DN21;Q6PJE5;Q6MZF4;A6YID6;A6YID2;A6YID3;A6YID5;A6YID4;Q5CZ99;Q7Z391;E9PG29;Q564H7;P02751-2;O95617;Q9UQS6;A6YID7;Q7L553;Q9H382;Q53S27	Fibronectin;Anastellin;Ugl-Y1;Ugl-Y2;Ugl-Y3	FN1;DKFZp686O12165;DKFZp686O13149;DKFZp686L11144	45	6	>tr|B7ZLE5|B7ZLE5_HUMAN FN1 protein OS=Homo sapiens GN=FN1 PE=2 SV=1;>tr|B7ZLF0|B7ZLF0_HUMAN Fibronectin 1 OS=Homo sapiens GN=FN1 PE=2 SV=1;>sp|P02751-15|FINC_HUMAN Isoform 15 of Fibronectin OS=Homo sapiens GN=FN1;>sp|P02751-7|FINC_HUMAN Isoform 7 of Fibro
O43707;B4E337;B4DSX0;D6PXK4;Q96BG6;A4K467;F5GXS2;E9PDB1;Q9H254;Q9H254-4;M0QZQ3;Q71S06;C9JRP8;Q9H254-2	Alpha-actinin-4	ACTN4	14	6	>sp|O43707|ACTN4_HUMAN Alpha-actinin-4 OS=Homo sapiens GN=ACTN4 PE=1 SV=2;>tr|B4E337|B4E337_HUMAN cDNA FLJ58087, highly similar to Alpha-actinin-4 OS=Homo sapiens PE=2 SV=1;>tr|B4DSX0|B4DSX0_HUMAN cDNA FLJ61380, highly similar to Alpha-actinin-4 OS=Homo sa
O75369-8;O75369;O75369-9;O75369-2;O75369-3;O75369-6;O75369-7;E7EN95;Q68CT4;O75369-4;O75369-5;Q14315;Q14315-2	Filamin-B	FLNB;DKFZp686A1668	13	6	>sp|O75369-8|FLNB_HUMAN Isoform 8 of Filamin-B OS=Homo sapiens GN=FLNB;>sp|O75369|FLNB_HUMAN Filamin-B OS=Homo sapiens GN=FLNB PE=1 SV=2;>sp|O75369-9|FLNB_HUMAN Isoform 9 of Filamin-B OS=Homo sapiens GN=FLNB;>sp|O75369-2|FLNB_HUMAN Isoform 2 of Filamin-B O
P05556;P05556-3;P05556-4;P05556-5;P05556-2;H7C4N8	Integrin beta-1	ITGB1	6	6	>sp|P05556|ITB1_HUMAN Integrin beta-1 OS=Homo sapiens GN=ITGB1 PE=1 SV=2;>sp|P05556-3|ITB1_HUMAN Isoform Beta-1C of Integrin beta-1 OS=Homo sapiens GN=ITGB1;>sp|P05556-4|ITB1_HUMAN Isoform Beta-1C-2 of Integrin beta-1 OS=Homo sapiens GN=ITGB1;>sp|P05556-5|
P26006-1;P26006;B4E0H8;Q59F03;H0YA49;B4DDT0	Integrin alpha-3;Integrin alpha-3 heavy chain;Integrin alpha-3 light chain	ITGA3	6	5	>sp|P26006-1|ITA3_HUMAN Isoform 2 of Integrin alpha-3 OS=Homo sapiens GN=ITGA3;>sp|P26006|ITA3_HUMAN Integrin alpha-3 OS=Homo sapiens GN=ITGA3 PE=1 SV=5;>tr|B4E0H8|B4E0H8_HUMAN cDNA FLJ60385, highly similar to Integrin alpha-3 OS=Homo sapiens PE=2 SV=1
P00558;B4E1H9;B7Z7A9;B4DHB3;E7ERH5;P07205	Phosphoglycerate kinase 1;Phosphoglycerate kinase;Phosphoglycerate kinase 2	PGK1;PGK2	6	5	>sp|P00558|PGK1_HUMAN Phosphoglycerate kinase 1 OS=Homo sapiens GN=PGK1 PE=1 SV=3;>tr|B4E1H9|B4E1H9_HUMAN cDNA FLJ53125, highly similar to Phosphoglycerate kinase 1 (EC 2.7.2.3) OS=Homo sapiens PE=2 SV=1;>tr|B7Z7A9|B7Z7A9_HUMAN Phosphoglycerate kinase OS=H
F2XI28;P13746-2;Q5SRN5;A9R9N7;E5FQ47;A1Z1D7;A9YWM1;B1PKY1;B2R7U3;C5IWY0;C5IWZ2;D0V0C4;D5H3U1;D5H3U2;D5H3U3;D5H3U4;D5H3U6;D7GM35;D9UB05;D9UB10;D9UB11;F4NCR9;H2DMX5;I0J2M4;P04439;P13746;P16188;Q2A688;Q2LC93;Q5S3G3;A5A4G3;B2LT55;C5IWX5;C5IWX6;C5IWX9;D0V481;D5H3T4;D5H3T6;D5H3T9;D7GM34;D7GNM8;D9UB07;D9UB09;E5FQ45;G9FXD6;I3ZN76;I6YAY1;I7LL24;P01892;P79603;Q2LC95;Q3LRR6;Q3LRR7;Q52YL7;Q53Z42;Q5MAG5;Q704F…	HLA class I histocompatibility antigen, A-3 alpha chain;HLA class I histocompatibility antigen, A-11 alpha chain;HLA class I histocompatibility antigen, A-30 alpha chain;HLA class I histocompatibility antigen, A-2 alpha chain;HLA class I histocompatibility antigen, B-58 alpha chain;HLA class I histocompatibility antigen, B-57 alpha chain;HLA class I histocompatibility antigen, Cw-12 alpha chain;H…	HLA-A;HLA-A*02;HLA-A*0226;HLA-B;HLA-B57;MHC class I HLA-A;HLA-C;HLA-Cw;HLA-A24AK;HLA-A*33;HLA-B*3512;HLA-B35;HLA-B*1513;HLA;HLA-Bw62.3;HLA-Bw62.5;HLA-Bw62.1;HLA-Bw62.4;B-3501;Cw;HLA-A2;HLA-A*0225	4761	5	>tr|F2XI28|F2XI28_HUMAN MHC class I antigen (Fragment) OS=Homo sapiens GN=HLA-A PE=3 SV=1;>sp|P13746-2|1A11_HUMAN Isoform 2 of HLA class I histocompatibility antigen, A-11 alpha chain OS=Homo sapiens GN=HLA-A;>tr|Q5SRN5|Q5SRN5_HUMAN HLA class I histocompat
F8W8J4;Q9NZM1;Q9NZM1-6;Q9NZM1-2;C9JCN0;Q9NZM1-3;Q9NZM1-5;H0YD14	Myoferlin	MYOF	8	5	>tr|F8W8J4|F8W8J4_HUMAN Myoferlin OS=Homo sapiens GN=MYOF PE=2 SV=1;>sp|Q9NZM1|MYOF_HUMAN Myoferlin OS=Homo sapiens GN=MYOF PE=1 SV=1;>sp|Q9NZM1-6|MYOF_HUMAN Isoform 6 of Myoferlin OS=Homo sapiens GN=MYOF;>sp|Q9NZM1-2|MYOF_HUMAN Isoform 2 of Myoferlin OS=H
P17301;E7ESP4;E7EMF1;E9PB77;Q71V33	Integrin alpha-2	ITGA2	5	5	>sp|P17301|ITA2_HUMAN Integrin alpha-2 OS=Homo sapiens GN=ITGA2 PE=1 SV=1;>tr|E7ESP4|E7ESP4_HUMAN Integrin alpha-2 OS=Homo sapiens GN=ITGA2 PE=2 SV=1;>tr|E7EMF1|E7EMF1_HUMAN Integrin alpha-2 OS=Homo sapiens GN=ITGA2 PE=2 SV=1;>tr|E9PB77|E9PB77_HUMAN Integr
A8K3Q7;P08133;A6NN80;P08133-2;B7Z582;E5RK69;E7EMC6;Q6ZP35;E5RK63;E5RJF5;E5RI05	Annexin;Annexin A6	ANXA6	11	4	>tr|A8K3Q7|A8K3Q7_HUMAN Annexin OS=Homo sapiens PE=2 SV=1;>sp|P08133|ANXA6_HUMAN Annexin A6 OS=Homo sapiens GN=ANXA6 PE=1 SV=3;>tr|A6NN80|A6NN80_HUMAN Annexin OS=Homo sapiens GN=ANXA6 PE=2 SV=3;>sp|P08133-2|ANXA6_HUMAN Isoform 2 of Annexin A6 OS=Homo sapie
B2RBH2;P21589;Q53Z63;Q6NZX3;P21589-2;Q96B60;H0Y7R7;B3KQK1;H0Y3X5	5-nucleotidase	NT5E	9	4	>tr|B2RBH2|B2RBH2_HUMAN cDNA, FLJ95508, highly similar to Homo sapiens 5-nucleotidase, ecto (CD73) (NT5E), mRNA OS=Homo sapiens PE=2 SV=1;>sp|P21589|5NTD_HUMAN 5-nucleotidase OS=Homo sapiens GN=NT5E PE=1 SV=1;>tr|Q53Z63|Q53Z63_HUMAN 5-nucleotidase OS=Ho
P68371;Q8IWP6;Q8IZ29;Q8N6N5;B3KML9;B2R6L0;Q13885;Q9BVA1;B4DQN9;Q5ST81;B7Z4N1;B4E052;O43209;Q9BUU9;Q9UGA2;B4DXZ5;Q96B85;Q96HX0;A6NNZ2;P04350;Q3ZCM7;I3L2F9;Q5SQY0;B4DE77;C9JAA5;B7ZAK1;F5H0I4;B4DJ43;B4DFH6;Q1KSF8;Q6P602;A4UCT2;CON__ENSEMBL:ENSBTAP00000025008;Q9H4B7;B2RBD5;Q13509;Q53G92;Q2NKY5;Q9BUF5;B4DP54;Q9BV28;A8K854;B3KS31;A6NKZ8;K7ESM5;B4E386;Q3ZCR3;B4DNW1	Tubulin beta-4B chain;Tubulin beta-2A chain;Tubulin beta-2B chain;Tubulin beta-8 chain B;Tubulin beta-4A chain;Tubulin beta-8 chain	TUBB4B;TUBB2C;TUBB2A;TUBB2B;TUBB;DKFZp566F223;TUBB4A;TUBB8;RP11-631M21.2;TUBB4;XTP3TPATP1	48	4	>sp|P68371|TBB4B_HUMAN Tubulin beta-4B chain OS=Homo sapiens GN=TUBB4B PE=1 SV=1;>tr|Q8IWP6|Q8IWP6_HUMAN Class IVb beta tubulin OS=Homo sapiens PE=2 SV=1;>tr|Q8IZ29|Q8IZ29_HUMAN Tubulin, beta 2C OS=Homo sapiens GN=TUBB2C PE=2 SV=1;>tr|Q8N6N5|Q8N6N5_HUMAN T
B4DGP8;P27824;B4E2T8;Q6ZP56;D6RGY2;Q16094;H0Y9Q7;D6RDP7;D6RB85;D6RAU8;D6RAQ8	Calnexin	CANX	11	4	>tr|B4DGP8|B4DGP8_HUMAN Calnexin OS=Homo sapiens GN=CANX PE=2 SV=1;>sp|P27824|CALX_HUMAN Calnexin OS=Homo sapiens GN=CANX PE=1 SV=2;>tr|B4E2T8|B4E2T8_HUMAN Calnexin OS=Homo sapiens GN=CANX PE=2 SV=1
B4DHM5;B4DWQ3	Phosphoglycerate kinase	PGK1	2	4	>tr|B4DHM5|B4DHM5_HUMAN Phosphoglycerate kinase OS=Homo sapiens PE=2 SV=1;>tr|B4DWQ3|B4DWQ3_HUMAN Phosphoglycerate kinase OS=Homo sapiens PE=2 SV=1
B4DY90;P07437;Q5SU16;Q6LC01;Q5JP53;B7ZAF0;B4DMU8;E9PBJ4;B4DMJ5	Tubulin beta chain	TUBB	9	4	>tr|B4DY90|B4DY90_HUMAN cDNA FLJ56903, highly similar to Tubulin beta-7 chain OS=Homo sapiens PE=2 SV=1;>sp|P07437|TBB5_HUMAN Tubulin beta chain OS=Homo sapiens GN=TUBB PE=1 SV=2;>tr|Q5SU16|Q5SU16_HUMAN Beta 5-tubulin OS=Homo sapiens GN=TUBB PE=2 SV=1;>tr|
B5BU01;P20042;Q6IBR8;Q59GZ3;Q3B7I9;Q96I16	Eukaryotic translation initiation factor 2 subunit 2	EIF2S2	6	4	>tr|B5BU01|B5BU01_HUMAN Eukaryotic translation initiation factor 2 beta OS=Homo sapiens GN=EIF2S2 PE=2 SV=1;>sp|P20042|IF2B_HUMAN Eukaryotic translation initiation factor 2 subunit 2 OS=Homo sapiens GN=EIF2S2 PE=1 SV=2;>tr|Q6IBR8|Q6IBR8_HUMAN EIF2S2 protei
B7TY16;P12814-3;P12814;P12814-2;B7Z565;H9KV75;B2R8Y4;Q08043;B2RCS5;P35609;B4DFY0;Q86TX4;B7Z4V1;B4DZQ2;B7Z2N5;B7Z2W3;B3KUX9;A1L0V1;H7C5W8;G3V2N5;B4DRP5;H0YJW3;G3V2W4;H0YJ11;G3V2X9;K7EP19;Q5ZEZ4;B3W6H3;D6RH00	Alpha-actinin-1;Alpha-actinin-3;Alpha-actinin-2	ACTN1;ACTN3;ACTN2	29	4	>tr|B7TY16|B7TY16_HUMAN Actinin alpha 1 isoform 3 OS=Homo sapiens GN=ACTN1 PE=2 SV=1;>sp|P12814-3|ACTN1_HUMAN Isoform 3 of Alpha-actinin-1 OS=Homo sapiens GN=ACTN1;>sp|P12814|ACTN1_HUMAN Alpha-actinin-1 OS=Homo sapiens GN=ACTN1 PE=1 SV=2;>sp|P12814-2|ACTN1
D0W033;Q95HN1;B0V0C1;Q96QL3;B0V0B9;Q9GJF2;B8YBG3;C5IYE2;C5IYE4;C5MQZ9;D3K0R0;I3ZN87;P04222;Q29988;Q2L6G3;Q53YN9;Q53YP1;Q7YQB3;C1K0Y4;C7FFM0;D7GN69;D9UB03;F4MKW1;I4IY68;P30504;P30510;Q29954;Q5D1W7;Q5D1W8;Q9MY34;A5PHT5;C3VMX5;C7U1K3;D6CJC0;E1CJE7;F6IQE3;A7MAP5;A7MAP6;B2G4X1;B9WPQ7;H9TV73;I2GAE1;A6YS06;B0V0C2;F6IQF4;F6IQB1;F6IQB2;F6IQB3;F6IQB4;F6IQB5;F6IQB6;F6IQB7;F6IQB8;F6IQB9;F6IQC0;F6IQC1;F6IQC2;…	HLA class I histocompatibility antigen, Cw-3 alpha chain;HLA class I histocompatibility antigen, Cw-4 alpha chain;HLA class I histocompatibility antigen, Cw-14 alpha chain;HLA class I histocompatibility antigen, Cw-18 alpha chain	HLA-A;HLA-CW;HLA-C;HLA-Cw;HLAC;HLA-B;HLA-Cw*	4120	4	>tr|D0W033|D0W033_HUMAN MHC class I antigen (Fragment) OS=Homo sapiens GN=HLA-A PE=3 SV=1;>tr|Q95HN1|Q95HN1_HUMAN MHC class I antigen OS=Homo sapiens GN=HLA-CW PE=2 SV=1;>tr|B0V0C1|B0V0C1_HUMAN HLA class I histocompatibility antigen, Cw-14 alpha chain OS=H
P04083;Q5TZZ9;B5BU38;Q5T3N1;B4DL19;Q5T3N0;Q05BR2	Annexin A1;Annexin	ANXA1	7	4	>sp|P04083|ANXA1_HUMAN Annexin A1 OS=Homo sapiens GN=ANXA1 PE=1 SV=2;>tr|Q5TZZ9|Q5TZZ9_HUMAN Annexin OS=Homo sapiens GN=ANXA1 PE=2 SV=1;>tr|B5BU38|B5BU38_HUMAN Annexin OS=Homo sapiens GN=ANXA1 PE=2 SV=1;>tr|Q5T3N1|Q5T3N1_HUMAN Annexin A1 (Fragment) OS=Homo
P04406;Q2TSD0;E7EUT4;Q0QET7;B4DRV9;E7EUT5;A4UCT1;Q5ZEY3	Glyceraldehyde-3-phosphate dehydrogenase	GAPDH	8	4	>sp|P04406|G3P_HUMAN Glyceraldehyde-3-phosphate dehydrogenase OS=Homo sapiens GN=GAPDH PE=1 SV=3;>tr|Q2TSD0|Q2TSD0_HUMAN Glyceraldehyde-3-phosphate dehydrogenase OS=Homo sapiens PE=2 SV=1;>tr|E7EUT4|E7EUT4_HUMAN Glyceraldehyde-3-phosphate dehydrogenase OS=
P04899-4;P04899;Q96C71;B3KTZ0;P04899-2;P04899-3;B3KX51;B4E2X5;Q93020;B3KP24;F5GZL8;Q6LCB5	Guanine nucleotide-binding protein G(i) subunit alpha-2	GNAI2;WUGSC:H_LUCA16.1	12	4	>sp|P04899-4|GNAI2_HUMAN Isoform sGi2 of Guanine nucleotide-binding protein G(i) subunit alpha-2 OS=Homo sapiens GN=GNAI2;>sp|P04899|GNAI2_HUMAN Guanine nucleotide-binding protein G(i) subunit alpha-2 OS=Homo sapiens GN=GNAI2 PE=1 SV=3;>tr|Q96C71|Q96C71_HU
P06733;P06733-2;E2DRY6;Q9BT62;K7EM90;Q96GV1;A4QMW8;A4UCS8;K7EN23;K7EQF3	Alpha-enolase;Enolase	ENO1	10	4	>sp|P06733|ENOA_HUMAN Alpha-enolase OS=Homo sapiens GN=ENO1 PE=1 SV=2;>sp|P06733-2|ENOA_HUMAN Isoform MBP-1 of Alpha-enolase OS=Homo sapiens GN=ENO1;>tr|E2DRY6|E2DRY6_HUMAN Enolase OS=Homo sapiens PE=2 SV=1;>tr|Q9BT62|Q9BT62_HUMAN Enolase (Fragment) OS=Hom
P07737;I3L3D5;K7EJ44;CON__P02584	Profilin-1	PFN1	4	4	>sp|P07737|PROF1_HUMAN Profilin-1 OS=Homo sapiens GN=PFN1 PE=1 SV=2;>tr|I3L3D5|I3L3D5_HUMAN Profilin-1 (Fragment) OS=Homo sapiens GN=PFN1 PE=2 SV=1;>tr|K7EJ44|K7EJ44_HUMAN Profilin 1, isoform CRA_b OS=Homo sapiens GN=PFN1 PE=4 SV=1
P29966;Q6NVI1;Q05C82	Myristoylated alanine-rich C-kinase substrate	MARCKS	3	4	>sp|P29966|MARCS_HUMAN Myristoylated alanine-rich C-kinase substrate OS=Homo sapiens GN=MARCKS PE=1 SV=4;>tr|Q6NVI1|Q6NVI1_HUMAN MARCKS protein (Fragment) OS=Homo sapiens GN=MARCKS PE=2 SV=1
P62258;P62258-2;B7ZA86;G9K388;G9K389;Q5IST0;K7EM20;I3L0W5	14-3-3 protein epsilon	YWHAE;YWHAE/FAM22A fusion;YWHAE/FAM22B fusion	8	4	>sp|P62258|1433E_HUMAN 14-3-3 protein epsilon OS=Homo sapiens GN=YWHAE PE=1 SV=1;>sp|P62258-2|1433E_HUMAN Isoform SV of 14-3-3 protein epsilon OS=Homo sapiens GN=YWHAE;>tr|B7ZA86|B7ZA86_HUMAN cDNA, FLJ79100, highly similar to 14-3-3 protein epsilon (14-3-3
Q15149;Q15149-2;Q15149-3;Q15149-6;Q15149-4;Q15149-5;Q15149-9;Q15149-8;Q15149-7;D3DWL0;P58107;E9PPU0;E9PMV1;Q9NSU9	Plectin	PLEC;PLEC1	14	4	>sp|Q15149|PLEC_HUMAN Plectin OS=Homo sapiens GN=PLEC PE=1 SV=3;>sp|Q15149-2|PLEC_HUMAN Isoform 2 of Plectin OS=Homo sapiens GN=PLEC;>sp|Q15149-3|PLEC_HUMAN Isoform 3 of Plectin OS=Homo sapiens GN=PLEC;>sp|Q15149-6|PLEC_HUMAN Isoform 6 of Plectin OS=Homo s
B4DMN1;A5YM50;Q15907;Q6FHR0;Q6FI42;P62491;H3BSC1;B4DMK0;B4DT13;H3BMH2;J3KQP6;Q5U0I1;B4DQU5	Ras-related protein Rab-11B;Ras-related protein Rab-11A	RAB11B;RAB11A	13	3	>tr|B4DMN1|B4DMN1_HUMAN cDNA FLJ61136, highly similar to Ras-related protein Rab-11A OS=Homo sapiens PE=2 SV=1;>tr|A5YM50|A5YM50_HUMAN RAB11B protein OS=Homo sapiens GN=RAB11B PE=2 SV=1;>sp|Q15907|RB11B_HUMAN Ras-related protein Rab-11B OS=Homo sapiens GN=
A8K486;B2RE56;P62937;Q71V99;B4DM82;C9J5S7;F8WE65;Q567Q0;F5H284;Q9Y536	Peptidyl-prolyl cis-trans isomerase;Peptidyl-prolyl cis-trans isomerase A	PPIA	10	3	>tr|A8K486|A8K486_HUMAN Peptidyl-prolyl cis-trans isomerase OS=Homo sapiens PE=2 SV=1;>tr|B2RE56|B2RE56_HUMAN Peptidyl-prolyl cis-trans isomerase OS=Homo sapiens PE=2 SV=1;>sp|P62937|PPIA_HUMAN Peptidyl-prolyl cis-trans isomerase A OS=Homo sapiens GN=PPIA
Q08431;B3KTQ2;F5H7N9;Q08431-3;B4E396;F5GZN3;Q08431-2;H0YKS8	Lactadherin;Lactadherin short form;Medin	MFGE8	8	3	>sp|Q08431|MFGM_HUMAN Lactadherin OS=Homo sapiens GN=MFGE8 PE=1 SV=2;>tr|B3KTQ2|B3KTQ2_HUMAN cDNA FLJ38589 fis, clone HCHON2010074, highly similar to LACTADHERIN OS=Homo sapiens PE=2 SV=1;>tr|F5H7N9|F5H7N9_HUMAN Lactadherin short form OS=Homo sapiens GN=MF
P11142;B3KTV0;Q96IS6;P11142-2;Q53HF2;E9PN89;B4DTX2;E9PLF4;E9PI65;Q53GZ6;E9PKE3;E9PK54;E9PQK7;E9PQQ4;A4D111;E9PPY6	Heat shock cognate 71 kDa protein	HSPA8	16	3	>sp|P11142|HSP7C_HUMAN Heat shock cognate 71 kDa protein OS=Homo sapiens GN=HSPA8 PE=1 SV=1;>tr|B3KTV0|B3KTV0_HUMAN cDNA FLJ38781 fis, clone LIVER2000216, highly similar to HEAT SHOCK COGNATE 71 kDa PROTEIN OS=Homo sapiens PE=2 SV=1;>tr|Q96IS6|Q96IS6_HUMAN
P40926;Q6FHZ0;Q75MT9;Q0QF37;B4DE44;E9PDB2;B3KTM1;G3XAL0	Malate dehydrogenase, mitochondrial;Malate dehydrogenase	MDH2	8	3	>sp|P40926|MDHM_HUMAN Malate dehydrogenase, mitochondrial OS=Homo sapiens GN=MDH2 PE=1 SV=3;>tr|Q6FHZ0|Q6FHZ0_HUMAN Malate dehydrogenase OS=Homo sapiens GN=MDH2 PE=2 SV=1;>tr|Q75MT9|Q75MT9_HUMAN Malate dehydrogenase (Fragment) OS=Homo sapiens GN=MDH2 PE=2
P61981;B4DE78;B3KNB4;B4DHC4;Q59EQ2;Q4VY19;Q4VY20;P31947;B2R6N6;P27348;Q5ISS9;P31947-2;A2IDB2;E9PG15;K7EIT4;I3L3T1;Q53RR5;B4DJF2;Q3YBA8	14-3-3 protein gamma;14-3-3 protein gamma, N-terminally processed	YWHAG;YWHAB	19	3	>sp|P61981|1433G_HUMAN 14-3-3 protein gamma OS=Homo sapiens GN=YWHAG PE=1 SV=2;>tr|B4DE78|B4DE78_HUMAN cDNA FLJ52141, highly similar to 14-3-3 protein gamma OS=Homo sapiens PE=2 SV=1;>tr|B3KNB4|B3KNB4_HUMAN cDNA FLJ14168 fis, clone NT2RP2001440, highly sim
P61978-2;Q5EC54;Q6IBN1;P61978;B4DFF1;P61978-3;B4DUQ1;Q5T6W5;Q5T6W2;Q5T6W1;B3KU16	Heterogeneous nuclear ribonucleoprotein K	HNRPK;HNRNPK	11	3	>sp|P61978-2|HNRPK_HUMAN Isoform 2 of Heterogeneous nuclear ribonucleoprotein K OS=Homo sapiens GN=HNRNPK;>tr|Q5EC54|Q5EC54_HUMAN Heterogeneous nuclear ribonucleoprotein K transcript variant OS=Homo sapiens GN=HNRPK PE=2 SV=1;>tr|Q6IBN1|Q6IBN1_HUMAN HNRPK
P60174;P60174-1;B4DUI5;P60174-4;Q2QD09;Q53HE2	Triosephosphate isomerase	TPI1	6	3	>sp|P60174|TPIS_HUMAN Triosephosphate isomerase OS=Homo sapiens GN=TPI1 PE=1 SV=3;>sp|P60174-1|TPIS_HUMAN Isoform 2 of Triosephosphate isomerase OS=Homo sapiens GN=TPI1;>tr|B4DUI5|B4DUI5_HUMAN Triosephosphate isomerase OS=Homo sapiens PE=2 SV=1;>sp|P60174-
P27797;Q53G71;B4E2Y9;K7EM77;K7EJB9;B4DHR1	Calreticulin	CALR	6	3	>sp|P27797|CALR_HUMAN Calreticulin OS=Homo sapiens GN=CALR PE=1 SV=1;>tr|Q53G71|Q53G71_HUMAN Calreticulin variant (Fragment) OS=Homo sapiens PE=2 SV=1;>tr|B4E2Y9|B4E2Y9_HUMAN cDNA FLJ58668, highly similar to Calreticulin OS=Homo sapiens PE=2 SV=1;>tr|K7EM7
P08195-4;J3KPF3;P08195;F5GZS6;P08195-3;P08195-2;B4E2Z3;H0YFS2;F5H0E2;B4E3E4;F5H867	4F2 cell-surface antigen heavy chain	SLC3A2	11	3	>sp|P08195-4|4F2_HUMAN Isoform 4 of 4F2 cell-surface antigen heavy chain OS=Homo sapiens GN=SLC3A2;>tr|J3KPF3|J3KPF3_HUMAN 4F2 cell-surface antigen heavy chain OS=Homo sapiens GN=SLC3A2 PE=4 SV=1;>sp|P08195|4F2_HUMAN 4F2 cell-surface antigen heavy chain OS
B5BU24;P31946;P31946-2	14-3-3 protein beta/alpha;14-3-3 protein beta/alpha, N-terminally processed	YWHAB	3	3	>tr|B5BU24|B5BU24_HUMAN 14-3-3 protein beta/alpha OS=Homo sapiens GN=YWHAB PE=2 SV=1;>sp|P31946|1433B_HUMAN 14-3-3 protein beta/alpha OS=Homo sapiens GN=YWHAB PE=1 SV=3;>sp|P31946-2|1433B_HUMAN Isoform Short of 14-3-3 protein beta/alpha OS=Homo sapiens GN=
E7EX29;D0PNI1;P63104;E7ESK7;E7EVZ2;E9PD24;E5RIR4;Q6LD62;E5RGE1;B7Z465;E7EX24;B0AZS6	14-3-3 protein zeta/delta	YWHAZ	12	3	>tr|E7EX29|E7EX29_HUMAN 14-3-3 protein zeta/delta (Fragment) OS=Homo sapiens GN=YWHAZ PE=2 SV=1;>tr|D0PNI1|D0PNI1_HUMAN Tyrosine 3-monooxygenase/tryptophan 5-monooxygenase activation protein zeta polypeptide OS=Homo sapiens GN=YWHAZ PE=2 SV=1;>sp|P63104|14
P08758;D6RBE9;E7ENQ5;D6RBL5;E9PHT9;B4DNG6;D6RCN3	Annexin A5;Annexin	ANXA5	7	3	>sp|P08758|ANXA5_HUMAN Annexin A5 OS=Homo sapiens GN=ANXA5 PE=1 SV=2;>tr|D6RBE9|D6RBE9_HUMAN Annexin OS=Homo sapiens GN=ANXA5 PE=2 SV=1;>tr|E7ENQ5|E7ENQ5_HUMAN Annexin OS=Homo sapiens GN=ANXA5 PE=2 SV=1;>tr|D6RBL5|D6RBL5_HUMAN Annexin OS=Homo sapiens GN=AN
H7BZJ3	Thioredoxin	PDIA3	1	3	>tr|H7BZJ3|H7BZJ3_HUMAN Thioredoxin (Fragment) OS=Homo sapiens GN=PDIA3 PE=2 SV=1
J3KPS3;P04075;H3BQN4;H3BPS8;H3BR04;H3BUH7;H3BMQ8;H3BU78;H3BR68	Fructose-bisphosphate aldolase A;Fructose-bisphosphate aldolase	ALDOA	9	3	>tr|J3KPS3|J3KPS3_HUMAN Fructose-bisphosphate aldolase OS=Homo sapiens GN=ALDOA PE=3 SV=1;>sp|P04075|ALDOA_HUMAN Fructose-bisphosphate aldolase A OS=Homo sapiens GN=ALDOA PE=1 SV=2;>tr|H3BQN4|H3BQN4_HUMAN Fructose-bisphosphate aldolase OS=Homo sapiens GN=A
O15427;Q53G91;J3KTI8;J3QSC3;J3QQV2;J3QQS9;J3QRA0;J3KT83	Monocarboxylate transporter 4	SLC16A3	8	3	>sp|O15427|MOT4_HUMAN Monocarboxylate transporter 4 OS=Homo sapiens GN=SLC16A3 PE=1 SV=1;>tr|Q53G91|Q53G91_HUMAN Solute carrier family 16, member 3 variant (Fragment) OS=Homo sapiens PE=2 SV=1;>tr|J3KTI8|J3KTI8_HUMAN Monocarboxylate transporter 4 (Fragment
O43854;Q8N610;O43854-2;B7Z865	EGF-like repeat and discoidin I-like domain-containing protein 3	EDIL3	4	3	>sp|O43854|EDIL3_HUMAN EGF-like repeat and discoidin I-like domain-containing protein 3 OS=Homo sapiens GN=EDIL3 PE=1 SV=1;>tr|Q8N610|Q8N610_HUMAN EGF-like repeats and discoidin I-like domains 3 OS=Homo sapiens GN=EDIL3 PE=2 SV=1;>sp|O43854-2|EDIL3_HUMAN I
P05362;Q5NKV8;B4DNT6;K7EKL8;Q15462;O00177	Intercellular adhesion molecule 1	ICAM1;P3.58	6	3	>sp|P05362|ICAM1_HUMAN Intercellular adhesion molecule 1 OS=Homo sapiens GN=ICAM1 PE=1 SV=2;>tr|Q5NKV8|Q5NKV8_HUMAN Intercellular adhesion molecule 1 OS=Homo sapiens GN=ICAM1 PE=2 SV=1;>tr|B4DNT6|B4DNT6_HUMAN cDNA FLJ53631, highly similar to Intercellular
P08754;Q5TZX1;B3KP89;P09471;P09471-2;P63096;P38405-2;A8K1Y9;P38405;A8MTJ3;P19087;Q5T697;Q8N2B4;P11488;P63096-2;Q8N6I9;H0Y7F4;Q5JWE9;C9JPP4;H3BTM2;H0Y7E8;Q5JWD1;A2A2R6	Guanine nucleotide-binding protein G(k) subunit alpha;Guanine nucleotide-binding protein G(o) subunit alpha;Guanine nucleotide-binding protein G(i) subunit alpha-1	GNAI3;GNAO1;GNAI1	23	3	>sp|P08754|GNAI3_HUMAN Guanine nucleotide-binding protein G(k) subunit alpha OS=Homo sapiens GN=GNAI3 PE=1 SV=3;>tr|Q5TZX1|Q5TZX1_HUMAN Guanine nucleotide binding protein (G protein), alpha inhibiting activity polypeptide 3 OS=Homo sapiens GN=GNAI3 PE=2 SV
P13667	Protein disulfide-isomerase A4	PDIA4	1	3	>sp|P13667|PDIA4_HUMAN Protein disulfide-isomerase A4 OS=Homo sapiens GN=PDIA4 PE=1 SV=2
P26038;B7Z4C7;J7M2B1;A7YIJ8;B2R6J2;P15311;Q6NUR7;B0YJ88;P35241;B7Z5V2;E7EQR4;Q05CU6;Q6PKD3;Q6PJT4;P35241-3;E9PNV3;E9PQ82	Moesin	MSN	17	3	>sp|P26038|MOES_HUMAN Moesin OS=Homo sapiens GN=MSN PE=1 SV=3;>tr|B7Z4C7|B7Z4C7_HUMAN cDNA FLJ57321, moderately similar to Moesin OS=Homo sapiens PE=2 SV=1
P49327	Fatty acid synthase;[Acyl-carrier-protein] S-acetyltransferase;[Acyl-carrier-protein] S-malonyltransferase;3-oxoacyl-[acyl-carrier-protein] synthase;3-oxoacyl-[acyl-carrier-protein] reductase;3-hydroxypalmitoyl-[acyl-carrier-protein] dehydratase;Enoyl-[acyl-carrier-protein] reductase;Oleoyl-[acyl-carrier-protein] hydrolase	FASN	1	3	>sp|P49327|FAS_HUMAN Fatty acid synthase OS=Homo sapiens GN=FASN PE=1 SV=3
P80723;P80723-2	Brain acid soluble protein 1	BASP1	2	3	>sp|P80723|BASP1_HUMAN Brain acid soluble protein 1 OS=Homo sapiens GN=BASP1 PE=1 SV=2;>sp|P80723-2|BASP1_HUMAN Isoform 2 of Brain acid soluble protein 1 OS=Homo sapiens GN=BASP1
Q9Y490;Q5TCU6;Q9Y4G6;G1UI21;H0YMT1	Talin-1	TLN1	5	3	>sp|Q9Y490|TLN1_HUMAN Talin-1 OS=Homo sapiens GN=TLN1 PE=1 SV=3;>tr|Q5TCU6|Q5TCU6_HUMAN Talin-1 OS=Homo sapiens GN=TLN1 PE=2 SV=1
Q92945;B4DV73;M0R0I5	Far upstream element-binding protein 2	KHSRP	3	3	>sp|Q92945|FUBP2_HUMAN Far upstream element-binding protein 2 OS=Homo sapiens GN=KHSRP PE=1 SV=4
A1KYQ7;Q99613;B4E1D5;H3BRV0;B4DVQ5;B4DDN4;B4E2Z6;B4DVU3;B4DRU0;B3KNZ4	Eukaryotic translation initiation factor 3 subunit C	EIF3C	10	2	>tr|A1KYQ7|A1KYQ7_HUMAN Cell migration-inducing protein 17 OS=Homo sapiens PE=2 SV=1;>sp|Q99613|EIF3C_HUMAN Eukaryotic translation initiation factor 3 subunit C OS=Homo sapiens GN=EIF3C PE=1 SV=1;>tr|B4E1D5|B4E1D5_HUMAN cDNA FLJ54400, highly similar to Euk
P46821;A2BDK6;Q5H9P1	Microtubule-associated protein 1B;MAP1 light chain LC1	MAP1B;DKFZp686F1345	3	2	>sp|P46821|MAP1B_HUMAN Microtubule-associated protein 1B OS=Homo sapiens GN=MAP1B PE=1 SV=2;>tr|A2BDK6|A2BDK6_HUMAN Microtubule-associated protein 1B OS=Homo sapiens GN=MAP1B PE=2 SV=1;>tr|Q5H9P1|Q5H9P1_HUMAN Putative uncharacterized protein DKFZp686F1345
P55060;P55060-3;A3RLL6;F8W904;B4DM31;B4DUC5;B4DPS6;B4DM67	Exportin-2	CSE1L;CSE1L-2	8	2	>sp|P55060|XPO2_HUMAN Exportin-2 OS=Homo sapiens GN=CSE1L PE=1 SV=3;>sp|P55060-3|XPO2_HUMAN Isoform 3 of Exportin-2 OS=Homo sapiens GN=CSE1L;>tr|A3RLL6|A3RLL6_HUMAN Cellular apoptosis susceptibility protein variant 2 OS=Homo sapiens GN=CSE1L-2 PE=2 SV=1;>t
A6NG51;Q13813-2;Q13813;Q13813-3;Q9UG16;B4DGT1;B4DTV8;Q14917	Spectrin alpha chain, brain	SPTAN1;DKFZp564P0562	8	2	>tr|A6NG51|A6NG51_HUMAN Spectrin alpha chain, non-erythrocytic 1 OS=Homo sapiens GN=SPTAN1 PE=2 SV=2;>sp|Q13813-2|SPTN1_HUMAN Isoform 2 of Spectrin alpha chain, non-erythrocytic 1 OS=Homo sapiens GN=SPTAN1;>sp|Q13813|SPTN1_HUMAN Spectrin alpha chain, non-e
Q5JWF2;Q5JWF2-2;A6NI00;P63092;P63092-2;Q5FWY2;P63092-3;Q14455;B0AZR9;O60726	Guanine nucleotide-binding protein G(s) subunit alpha isoforms XLas;Guanine nucleotide-binding protein G(s) subunit alpha isoforms short	GNAS;GSA	10	2	>sp|Q5JWF2|GNAS1_HUMAN Guanine nucleotide-binding protein G(s) subunit alpha isoforms XLas OS=Homo sapiens GN=GNAS PE=1 SV=2;>sp|Q5JWF2-2|GNAS1_HUMAN Isoform XLas-2 of Guanine nucleotide-binding protein G(s) subunit alpha isoforms XLas OS=Homo sapiens GN=G
A8K2H4;P07858;B4DL49;B3KUJ8;B4DMY4;Q6LAF9;E9PQM1;E9PSG5;E9PLY3;E9PHZ5;E9PNL5;E9PKQ7;E9PKD0;E9PCB3;Q5HYG5;E9PJ67;E9PR54	Cathepsin B;Cathepsin B light chain;Cathepsin B heavy chain	CTSB;DKFZp686N0152	17	2	>tr|A8K2H4|A8K2H4_HUMAN cDNA FLJ78235 OS=Homo sapiens PE=2 SV=1;>sp|P07858|CATB_HUMAN Cathepsin B OS=Homo sapiens GN=CTSB PE=1 SV=3;>tr|B4DL49|B4DL49_HUMAN cDNA FLJ58073, moderately similar to Cathepsin B (EC 3.4.22.1) OS=Homo sapiens PE=2 SV=1;>tr|B3KUJ8|
A8K2X8;P48643;Q9BU08;E9PCA1;B4DXI1;B4DZT5;B4DDU6;B7ZAR1;B4DYC8;E7ENZ3;B4DE30;B4DYD8;Q96GI1;B4DX08;B4DZY9	T-complex protein 1 subunit epsilon	CCT5	15	2	>tr|A8K2X8|A8K2X8_HUMAN cDNA FLJ78433, highly similar to Homo sapiens chaperonin containing TCP1, subunit 5 (epsilon) (CCT5), mRNA OS=Homo sapiens PE=2 SV=1;>sp|P48643|TCPE_HUMAN T-complex protein 1 subunit epsilon OS=Homo sapiens GN=CCT5 PE=1 SV=1;>tr|Q9B
Q59EM9;Q66K58;L8B4J3;L8B4M0;L8B4Z6;P0CG48;A8K674;F5H041;L8B4R0;Q96H31;F5H7K6;L8B196;L8B4I8;Q96MH4;Q96C32;Q9UFQ0;P0CG47;Q5PY61;Q5U5U6;J3QKN0;F5GXK7;F5H747;B2RDW1;P62979;Q5RKT7;F5H388;B4DV12;F5H7Y5;Q5UGI3;F5H265;F5H2Z3;F5GYU3;P62987;Q3MIH3;F5H6Q2;J3QTR3;Q49A90;J3QS39;F5H4D8;M0R1V7;J3QRK5;J3QLP7;M0R2S1;Q8WYN9;M0R1M6;F5GZ39;J3QSA3	Polyubiquitin-C;Ubiquitin;Polyubiquitin-B;Ubiquitin;Ubiquitin-40S ribosomal protein S27a;Ubiquitin;40S ribosomal protein S27a;Ubiquitin-60S ribosomal protein L40;Ubiquitin;60S ribosomal protein L40	UBC;DKFZp434K0435;UBB;RPS27A;UBA52	47	2	>tr|Q59EM9|Q59EM9_HUMAN Ubiquitin C variant (Fragment) OS=Homo sapiens PE=2 SV=1;>tr|Q66K58|Q66K58_HUMAN Putative uncharacterized protein (Fragment) OS=Homo sapiens PE=2 SV=1;>tr|L8B4J3|L8B4J3_HUMAN Ubiquitin C OS=Homo sapiens GN=UbC PE=4 SV=1;>tr|L8B4M0|L
Q14240-2;Q14240;A8K7F6;P60842;E7EQG2;A8K088;Q59F68;P60842-2;J3KT12;Q9NZE6;J3QS69;J3QL43;J3KTB5;B4DNH2;J3QR64;J3KS25;Q96B07;B4E047;J3QLN6;B4E102;J3QKZ9;J3KSN7;Q86WD0;E7EMV8;J3KS93;J3KT04	Eukaryotic initiation factor 4A-II;Eukaryotic initiation factor 4A-I	EIF4A2;EIF4A1	26	2	>sp|Q14240-2|IF4A2_HUMAN Isoform 2 of Eukaryotic initiation factor 4A-II OS=Homo sapiens GN=EIF4A2;>sp|Q14240|IF4A2_HUMAN Eukaryotic initiation factor 4A-II OS=Homo sapiens GN=EIF4A2 PE=1 SV=2;>tr|A8K7F6|A8K7F6_HUMAN cDNA FLJ78244, highly similar to Homo s
B7Z525;Q5SZ07;B2RDE8;P51858;P51858-2;B7Z958;A8K8G0	Hepatoma-derived growth factor	HDGF	7	2	>tr|B7Z525|B7Z525_HUMAN cDNA FLJ55039, moderately similar to Hepatoma-derived growth factor OS=Homo sapiens PE=2 SV=1;>tr|Q5SZ07|Q5SZ07_HUMAN Hepatoma-derived growth factor OS=Homo sapiens GN=HDGF PE=2 SV=1;>tr|B2RDE8|B2RDE8_HUMAN cDNA, FLJ96580, highly si
P08670;Q53HU8;B0YJC4;B3KRK8;A5Z217;L7RDA5;P17661;Q45VM6;Q45VM7;Q45VM8;Q53SB5;Q9H319;B4DUI0	Vimentin;Desmin	VIM;DES;tmp_locus_29	13	2	>sp|P08670|VIME_HUMAN Vimentin OS=Homo sapiens GN=VIM PE=1 SV=4;>tr|Q53HU8|Q53HU8_HUMAN Vimentin variant (Fragment) OS=Homo sapiens PE=2 SV=1;>tr|B0YJC4|B0YJC4_HUMAN Vimentin OS=Homo sapiens GN=VIM PE=2 SV=1;>tr|B3KRK8|B3KRK8_HUMAN cDNA FLJ34494 fis, clone
B2R4F3;P52566;F5H3P3;F5H6Q0;F5H2R5;H0YGX7	Rho GDP-dissociation inhibitor 2	ARHGDIB	6	2	>tr|B2R4F3|B2R4F3_HUMAN cDNA, FLJ92068, highly similar to Homo sapiens Rho GDP dissociation inhibitor (GDI) beta (ARHGDIB),mRNA OS=Homo sapiens PE=2 SV=1;>sp|P52566|GDIR2_HUMAN Rho GDP-dissociation inhibitor 2 OS=Homo sapiens GN=ARHGDIB PE=1 SV=3;>tr|F5H3P
B2R4P2;Q06830;Q5IST6;P32119;B4DF70	Peroxiredoxin-1;Peroxiredoxin-2	PRDX1;PRDX2	5	2	>tr|B2R4P2|B2R4P2_HUMAN cDNA, FLJ92164, highly similar to Homo sapiens peroxiredoxin 1 (PRDX1), mRNA OS=Homo sapiens PE=2 SV=1;>sp|Q06830|PRDX1_HUMAN Peroxiredoxin-1 OS=Homo sapiens GN=PRDX1 PE=1 SV=1;>tr|Q5IST6|Q5IST6_MACFA Peroxiredoxin 1 (Fragment) OS=M
B4DI54;B2RCQ9;P34931;Q53FA3;B4DXY3;Q59EJ3;A8K5I0;P08107;B4DWK5;B4DI39;B4DNT8;P08107-2;B4E1S9;E7EP94;B4DVU9;Q9UQC1	Heat shock 70 kDa protein 1-like;Heat shock 70 kDa protein 1A/1B	HSPA1L;HSPA1A;HSP70-1	16	2	>tr|B4DI54|B4DI54_HUMAN cDNA FLJ56386, highly similar to Heat shock 70 kDa protein 1L OS=Homo sapiens PE=2 SV=1;>tr|B2RCQ9|B2RCQ9_HUMAN cDNA, FLJ96225, highly similar to Homo sapiens heat shock 70kDa protein 1-like (HSPA1L), mRNA OS=Homo sapiens PE=2 SV=1;
B2RDE1;P06753-2;Q5VU58;Q5VU66;P06753-3;Q5VU72;Q8TCG3;Q5HYB6;Q5VU59;D6R904;M1VPF4;Q6ZN40;Q59GR8;J3KN67;D9YZV2;D9YZV3;D9YZV4;D9YZV5;D9YZV8;P06753;P09493;P09493-3;P09493-4;P09493-6;P09493-7;B7Z596;H0YL52;B7Z722;H0YK48;H7BYY1;D9YZV7;F5H7S3;P09493-5;Q1ZYL5;Q15657;P09493-2;Q5VU61;A6NL28;H0YNC7;C9IZA2;A6NL28-2;B4DWT5;Q8TCG4;Q8NAG3;B4DTK3;H0YKP3;B4DTB1;H0YKX5;K7EP68;H0YL80;D6RFM2	Tropomyosin alpha-3 chain;Tropomyosin alpha-1 chain;Putative tropomyosin alpha-3 chain-like protein	TPM3;DKFZp686J1372;TPM1	51	2	>tr|B2RDE1|B2RDE1_HUMAN cDNA, FLJ96568, highly similar to Homo sapiens tropomyosin 3 (TPM3), mRNA OS=Homo sapiens PE=2 SV=1;>sp|P06753-2|TPM3_HUMAN Isoform 2 of Tropomyosin alpha-3 chain OS=Homo sapiens GN=TPM3;>tr|Q5VU58|Q5VU58_HUMAN Tropomyosin 3, isofor
E7EMB3;H0Y7A7;E7ETZ0;B2RDW0;B4DJ51;P62158;Q9BRL5;Q5ISS4;Q96HY3;G3V361;A8K1M2;G3V226	Calmodulin	CALM2;CALM1;CALM3	12	2	>tr|E7EMB3|E7EMB3_HUMAN Calmodulin OS=Homo sapiens GN=CALM2 PE=2 SV=1;>tr|H0Y7A7|H0Y7A7_HUMAN Calmodulin (Fragment) OS=Homo sapiens GN=CALM2 PE=2 SV=1;>tr|E7ETZ0|E7ETZ0_HUMAN Calmodulin OS=Homo sapiens GN=CALM1 PE=2 SV=1;>tr|B2RDW0|B2RDW0_HUMAN cDNA, FLJ96
Q15084-2;B3KY95;B5MCQ5;B7Z4M8;F8WA83;Q15084;B7Z254	Protein disulfide-isomerase A6	PDIA6	7	2	>sp|Q15084-2|PDIA6_HUMAN Isoform 2 of Protein disulfide-isomerase A6 OS=Homo sapiens GN=PDIA6;>tr|B3KY95|B3KY95_HUMAN cDNA FLJ16143 fis, clone BRAMY2038516, highly similar to Protein disulfide-isomerase A6 (EC 5.3.4.1) OS=Homo sapiens PE=2 SV=1;>tr|B5MCQ5|
P21980;B4DTN7;F5H6P0;B4DIT7;P21980-2;Q6DKH2	Protein-glutamine gamma-glutamyltransferase 2	TGM2	6	2	>sp|P21980|TGM2_HUMAN Protein-glutamine gamma-glutamyltransferase 2 OS=Homo sapiens GN=TGM2 PE=1 SV=2;>tr|B4DTN7|B4DTN7_HUMAN cDNA FLJ57198, highly similar to Protein-glutamine gamma-glutamyltransferase 2 (EC 2.3.2.13) OS=Homo sapiens PE=2 SV=1;>tr|F5H6P0|
E9PN11;P08134;P61586;Q5JR08;B4DKN9;Q5JR05;C9JX21;E9PQH6;C9JNR4;Q5JR07;Q9BVT0;Q5JR06;C9JRM1;C9J1T2;E9PLA2	Rho-related GTP-binding protein RhoC;Transforming protein RhoA	RHOC;RHOA;ARHA	15	2	>tr|E9PN11|E9PN11_HUMAN Rho-related GTP-binding protein RhoC (Fragment) OS=Homo sapiens GN=RHOC PE=2 SV=1;>sp|P08134|RHOC_HUMAN Rho-related GTP-binding protein RhoC OS=Homo sapiens GN=RHOC PE=1 SV=1;>sp|P61586|RHOA_HUMAN Transforming protein RhoA OS=Homo s
P07237;B4DNL5;H7BZ94;B4DUA5;B4DLN6;F5H8J2;I3L2P8;H0Y3Z3;Q96C96;B4DJS0;B4DNP9;I3L3U6;B3KTQ9;I3NI03;I3L0S0	Protein disulfide-isomerase	P4HB	15	2	>sp|P07237|PDIA1_HUMAN Protein disulfide-isomerase OS=Homo sapiens GN=P4HB PE=1 SV=3;>tr|B4DNL5|B4DNL5_HUMAN cDNA FLJ59361, highly similar to Protein disulfide-isomerase (EC 5.3.4.1) OS=Homo sapiens PE=2 SV=1;>tr|H7BZ94|H7BZ94_HUMAN Protein disulfide-isome
Q14103;Q14103-2;Q14103-3;B4DTC3;Q14103-4;Q12771;H0Y8G5;D6RAF8;H0YA96;D6RF44;O14979;O14979-2;B4DTA2;O14979-3;B4E0W4;F5H6R6;D6RBQ9	Heterogeneous nuclear ribonucleoprotein D0;Heterogeneous nuclear ribonucleoprotein D-like	HNRNPD;HNRPDL	17	2	>sp|Q14103|HNRPD_HUMAN Heterogeneous nuclear ribonucleoprotein D0 OS=Homo sapiens GN=HNRNPD PE=1 SV=1;>sp|Q14103-2|HNRPD_HUMAN Isoform 2 of Heterogeneous nuclear ribonucleoprotein D0 OS=Homo sapiens GN=HNRNPD;>sp|Q14103-3|HNRPD_HUMAN Isoform 3 of Heterogen
E9KL35;P63244;D6R9L0;D6R9Z1;D6RHH4;B4DVD2;D6RFZ9;D6RFX4;B4E0C3;E9PD14;D6RAU2;D6REE5;H0Y8W2;J3KPE3;D6RAC2;H0YAF8;B4DWC6;D6RBD0;D6R909;D6RGK8	Guanine nucleotide-binding protein subunit beta-2-like 1	GNB2L1	20	2	>tr|E9KL35|E9KL35_HUMAN Epididymis tissue sperm binding protein Li 3a OS=Homo sapiens PE=2 SV=1;>sp|P63244|GBLP_HUMAN Guanine nucleotide-binding protein subunit beta-2-like 1 OS=Homo sapiens GN=GNB2L1 PE=1 SV=3;>tr|D6R9L0|D6R9L0_HUMAN Guanine nucleotide-bi
P61604;B8ZZL8;Q9UNM1;B8ZZ54	10 kDa heat shock protein, mitochondrial	HSPE1;EPFP1	4	2	>sp|P61604|CH10_HUMAN 10 kDa heat shock protein, mitochondrial OS=Homo sapiens GN=HSPE1 PE=1 SV=2;>tr|B8ZZL8|B8ZZL8_HUMAN 10 kDa heat shock protein, mitochondrial OS=Homo sapiens GN=HSPE1 PE=2 SV=1;>tr|Q9UNM1|Q9UNM1_HUMAN Chaperonin 10-related protein (Fra
P62879;Q6FHM2;E7EP32;C9JXA5;C9JIS1;B2R6K4;P62873;Q9HAV0;Q1RMY8;B3KPU1;F6UT28;F6X3N5;C9JZN1;B1AKQ8	Guanine nucleotide-binding protein G(I)/G(S)/G(T) subunit beta-2;Guanine nucleotide-binding protein G(I)/G(S)/G(T) subunit beta-1;Guanine nucleotide-binding protein subunit beta-4	GNB2;GNB1;GNB4	14	2	>sp|P62879|GBB2_HUMAN Guanine nucleotide-binding protein G(I)/G(S)/G(T) subunit beta-2 OS=Homo sapiens GN=GNB2 PE=1 SV=3;>tr|Q6FHM2|Q6FHM2_HUMAN GNB2 protein OS=Homo sapiens GN=GNB2 PE=2 SV=1;>tr|E7EP32|E7EP32_HUMAN Guanine nucleotide-binding protein G(I)/
J3KN41;P23229;P23229-6;P23229-9;G5E9H1;P23229-3;C9JK10;P23229-5;P23229-2;P23229-4;P23229-7;C9JXX7	Integrin alpha-6;Integrin alpha-6 heavy chain;Integrin alpha-6 light chain	ITGA6	12	2	>tr|J3KN41|J3KN41_HUMAN Integrin alpha-6 heavy chain OS=Homo sapiens GN=ITGA6 PE=3 SV=1;>sp|P23229|ITA6_HUMAN Integrin alpha-6 OS=Homo sapiens GN=ITGA6 PE=1 SV=4;>sp|P23229-6|ITA6_HUMAN Isoform Alpha-6X1X2A of Integrin alpha-6 OS=Homo sapiens GN=ITGA6;>sp|
P14868;D3DP78;Q68CR9;Q53T60;H7BZ35	Aspartate--tRNA ligase, cytoplasmic	DARS;DKFZp781B11202	5	2	>sp|P14868|SYDC_HUMAN Aspartate--tRNA ligase, cytoplasmic OS=Homo sapiens GN=DARS PE=1 SV=2;>tr|D3DP78|D3DP78_HUMAN Aspartyl-tRNA synthetase, isoform CRA_b OS=Homo sapiens GN=DARS PE=2 SV=1;>tr|Q68CR9|Q68CR9_HUMAN Aspartate--tRNA ligase, cytoplasmic OS=Hom
O00159;O00159-3;B7Z3E5;F5H6E2;O00159-2;D3DTH7;B7Z9C0	Unconventional myosin-Ic	MYO1C	7	2	>sp|O00159|MYO1C_HUMAN Unconventional myosin-Ic OS=Homo sapiens GN=MYO1C PE=1 SV=4;>sp|O00159-3|MYO1C_HUMAN Isoform 3 of Unconventional myosin-Ic OS=Homo sapiens GN=MYO1C;>tr|B7Z3E5|B7Z3E5_HUMAN cDNA FLJ53573, highly similar to Myosin Ic OS=Homo sapiens PE
Q59ER5;O75083;Q53GN4;Q53H17;D6RD66;B3KXN4;O75083-3;B4DS71;B4DZX5	WD repeat-containing protein 1	WDR1	9	2	>tr|Q59ER5|Q59ER5_HUMAN WD repeat-containing protein 1 isoform 1 variant (Fragment) OS=Homo sapiens PE=2 SV=1;>sp|O75083|WDR1_HUMAN WD repeat-containing protein 1 OS=Homo sapiens GN=WDR1 PE=1 SV=4;>tr|Q53GN4|Q53GN4_HUMAN WD repeat domain 1, isoform CRA_a (
Q32Q12;P22392-2;J3KPD9;P15531-2;P15531;P22392;Q6FHN3;E7ERL0;O60361;F6XY72	Nucleoside diphosphate kinase;Nucleoside diphosphate kinase A;Nucleoside diphosphate kinase B;Putative nucleoside diphosphate kinase	NME1-NME2;NME1;NME2;NME2P1	10	2	>tr|Q32Q12|Q32Q12_HUMAN Nucleoside diphosphate kinase OS=Homo sapiens GN=NME1-NME2 PE=2 SV=1;>sp|P22392-2|NDKB_HUMAN Isoform 3 of Nucleoside diphosphate kinase B OS=Homo sapiens GN=NME2;>tr|J3KPD9|J3KPD9_HUMAN Nucleoside diphosphate kinase B OS=Homo sapien
O00299;Q53FB0;Q5SRT3	Chloride intracellular channel protein 1	CLIC1	3	2	>sp|O00299|CLIC1_HUMAN Chloride intracellular channel protein 1 OS=Homo sapiens GN=CLIC1 PE=1 SV=4;>tr|Q53FB0|Q53FB0_HUMAN Chloride intracellular channel 1 variant (Fragment) OS=Homo sapiens PE=2 SV=1;>tr|Q5SRT3|Q5SRT3_HUMAN Chloride intracellular channel
P00441;H7BYH4;A1YYW4	Superoxide dismutase [Cu-Zn]	SOD1	3	2	>sp|P00441|SODC_HUMAN Superoxide dismutase [Cu-Zn] OS=Homo sapiens GN=SOD1 PE=1 SV=2;>tr|H7BYH4|H7BYH4_HUMAN Superoxide dismutase [Cu-Zn] OS=Homo sapiens GN=SOD1 PE=2 SV=1;>tr|A1YYW4|A1YYW4_HUMAN Superoxide dismutase 1 (Fragment) OS=Homo sapiens GN=SOD1 PE
P05387;P05386;Q6FG99;Q6ICQ4;H0YDD8;P05386-2	60S acidic ribosomal protein P2;60S acidic ribosomal protein P1	RPLP2;RPLP1	6	2	>sp|P05387|RLA2_HUMAN 60S acidic ribosomal protein P2 OS=Homo sapiens GN=RPLP2 PE=1 SV=1;>sp|P05386|RLA1_HUMAN 60S acidic ribosomal protein P1 OS=Homo sapiens GN=RPLP1 PE=1 SV=1;>tr|Q6FG99|Q6FG99_HUMAN RPLP1 protein OS=Homo sapiens GN=RPLP1 PE=2 SV=1;>tr|Q
P07195;Q5U077;A8MW50;C9J7H8;F5H793	L-lactate dehydrogenase B chain;L-lactate dehydrogenase	LDHB	5	2	>sp|P07195|LDHB_HUMAN L-lactate dehydrogenase B chain OS=Homo sapiens GN=LDHB PE=1 SV=2;>tr|Q5U077|Q5U077_HUMAN L-lactate dehydrogenase OS=Homo sapiens GN=LDHB PE=2 SV=1;>tr|A8MW50|A8MW50_HUMAN L-lactate dehydrogenase (Fragment) OS=Homo sapiens GN=LDHB PE=
P16035;B4DFW2	Metalloproteinase inhibitor 2	TIMP2	2	2	>sp|P16035|TIMP2_HUMAN Metalloproteinase inhibitor 2 OS=Homo sapiens GN=TIMP2 PE=1 SV=2;>tr|B4DFW2|B4DFW2_HUMAN Metalloproteinase inhibitor 2 OS=Homo sapiens GN=TIMP2 PE=2 SV=1
P30041	Peroxiredoxin-6	PRDX6	1	2	>sp|P30041|PRDX6_HUMAN Peroxiredoxin-6 OS=Homo sapiens GN=PRDX6 PE=1 SV=3
P55072;Q96IF9;Q0IIN5;Q9NTC4;Q9HAP1	Transitional endoplasmic reticulum ATPase	VCP;DKFZp434K0126	5	2	>sp|P55072|TERA_HUMAN Transitional endoplasmic reticulum ATPase OS=Homo sapiens GN=VCP PE=1 SV=4;>tr|Q96IF9|Q96IF9_HUMAN VCP protein (Fragment) OS=Homo sapiens GN=VCP PE=2 SV=2;>tr|Q0IIN5|Q0IIN5_HUMAN VCP protein OS=Homo sapiens GN=VCP PE=2 SV=1;>tr|Q9NTC4
P62306	Small nuclear ribonucleoprotein F	SNRPF	1	2	>sp|P62306|RUXF_HUMAN Small nuclear ribonucleoprotein F OS=Homo sapiens GN=SNRPF PE=1 SV=1
Q00610;Q00610-2;J3KS13;K7EJJ5;J3KRF5	Clathrin heavy chain 1	CLTC	5	2	>sp|Q00610|CLH1_HUMAN Clathrin heavy chain 1 OS=Homo sapiens GN=CLTC PE=1 SV=5;>sp|Q00610-2|CLH1_HUMAN Isoform 2 of Clathrin heavy chain 1 OS=Homo sapiens GN=CLTC;>tr|J3KS13|J3KS13_HUMAN Clathrin heavy chain 1 OS=Homo sapiens GN=CLTC PE=4 SV=1;>tr|K7EJJ5|K
Q04917	14-3-3 protein eta	YWHAH	1	2	>sp|Q04917|1433F_HUMAN 14-3-3 protein eta OS=Homo sapiens GN=YWHAH PE=1 SV=4
Q13442	28 kDa heat- and acid-stable phosphoprotein	PDAP1	1	2	>sp|Q13442|HAP28_HUMAN 28 kDa heat- and acid-stable phosphoprotein OS=Homo sapiens GN=PDAP1 PE=1 SV=1
Q16270;Q16270-2	Insulin-like growth factor-binding protein 7	IGFBP7	2	2	>sp|Q16270|IBP7_HUMAN Insulin-like growth factor-binding protein 7 OS=Homo sapiens GN=IGFBP7 PE=1 SV=1;>sp|Q16270-2|IBP7_HUMAN Isoform 2 of Insulin-like growth factor-binding protein 7 OS=Homo sapiens GN=IGFBP7
Q9H1E3;Q9H1E3-2;Q6IA16	Nuclear ubiquitous casein and cyclin-dependent kinase substrate 1	NUCKS1;NUCKS	3	2	>sp|Q9H1E3|NUCKS_HUMAN Nuclear ubiquitous casein and cyclin-dependent kinase substrate 1 OS=Homo sapiens GN=NUCKS1 PE=1 SV=1;>sp|Q9H1E3-2|NUCKS_HUMAN Isoform 2 of Nuclear ubiquitous casein and cyclin-dependent kinase substrate 1 OS=Homo sapiens GN=NUCKS1;>
Q9H3N1;B4DZX7;G3V448	Thioredoxin-related transmembrane protein 1	TMX1;TXNDC	3	2	>sp|Q9H3N1|TMX1_HUMAN Thioredoxin-related transmembrane protein 1 OS=Homo sapiens GN=TMX1 PE=1 SV=1;>tr|B4DZX7|B4DZX7_HUMAN Thioredoxin domain containing, isoform CRA_b OS=Homo sapiens GN=TXNDC PE=2 SV=1;>tr|G3V448|G3V448_HUMAN Thioredoxin-related transmem
Q9JFW9;Q9JFX0			2	2	>tr|Q9JFW9|Q9JFW9_HBV Polymerase (Fragment) OS=Hepatitis B virus GN=P PE=4 SV=1;>tr|Q9JFX0|Q9JFX0_HBV Polymerase (Fragment) OS=Hepatitis B virus GN=P PE=4 SV=1
H0Y449;P67809;Q2VIK8;A0JLU4	Nuclease-sensitive element-binding protein 1	YBX1	4	1	>tr|H0Y449|H0Y449_HUMAN Nuclease-sensitive element-binding protein 1 (Fragment) OS=Homo sapiens GN=YBX1 PE=4 SV=1;>sp|P67809|YBOX1_HUMAN Nuclease-sensitive element-binding protein 1 OS=Homo sapiens GN=YBX1 PE=1 SV=3;>tr|Q2VIK8|Q2VIK8_HUMAN RcNSEP1 (Fragmen
P20020;P20020-4;P20020-3;P20020-6;E7ERY9;Q3L582;H0YHH6;A1X4P7	Plasma membrane calcium-transporting ATPase 1	ATP2B1	8	1	>sp|P20020|AT2B1_HUMAN Plasma membrane calcium-transporting ATPase 1 OS=Homo sapiens GN=ATP2B1 PE=1 SV=3;>sp|P20020-4|AT2B1_HUMAN Isoform C of Plasma membrane calcium-transporting ATPase 1 OS=Homo sapiens GN=ATP2B1;>sp|P20020-3|AT2B1_HUMAN Isoform B of Pla
P23634;P23634-8;P23634-6;Q68DH9;P23634-7;A1X4Q1	Plasma membrane calcium-transporting ATPase 4	ATP2B4;DKFZp686M088	6	1	>sp|P23634|AT2B4_HUMAN Plasma membrane calcium-transporting ATPase 4 OS=Homo sapiens GN=ATP2B4 PE=1 SV=2;>sp|P23634-8|AT2B4_HUMAN Isoform ZD of Plasma membrane calcium-transporting ATPase 4 OS=Homo sapiens GN=ATP2B4;>sp|P23634-6|AT2B4_HUMAN Isoform XB of P
O75942;Q6SES1;A1YVW6;B2R5Q9;P04156;P61768;Q53YK7;Q5U0K3;Q6FGN5;Q6FGR8;A2A2V1;D4P3Q7;P04156-2;Q540C4;Q86XR1;B2NI04;B2NI05;B4DJ65;B4DDS1;B4DI53;B3KQX7	Major prion protein	PRNP	21	1	>tr|O75942|O75942_HUMAN Major prion protein OS=Homo sapiens GN=PRNP PE=2 SV=2;>tr|Q6SES1|Q6SES1_HUMAN Major prion protein OS=Homo sapiens GN=PRNP PE=2 SV=1;>tr|A1YVW6|A1YVW6_HUMAN Major prion protein OS=Homo sapiens GN=PRNP PE=3 SV=1;>tr|B2R5Q9|B2R5Q9_HUMA
P16949-2;B5BU83;P16949;Q96CE4;Q59G27;Q5ISP9;A2A2D0	Stathmin	STMN1	7	1	>sp|P16949-2|STMN1_HUMAN Isoform 2 of Stathmin OS=Homo sapiens GN=STMN1;>tr|B5BU83|B5BU83_HUMAN Stathmin OS=Homo sapiens GN=STMN1 PE=2 SV=1;>sp|P16949|STMN1_HUMAN Stathmin OS=Homo sapiens GN=STMN1 PE=1 SV=3;>tr|Q96CE4|Q96CE4_HUMAN Stathmin OS=Homo sapiens
A2I3M9			1	1	>tr|A2I3M9|A2I3M9_9HIV1 Gag protein (Fragment) OS=Human immunodeficiency virus 1 GN=gag PE=3 SV=1
A3KLL5;P05026;Q6LEU2;P05026-2;A6NGH2;B7Z9S8;Q58I20	Sodium/potassium-transporting ATPase subunit beta-1	ATP1B1	7	1	>tr|A3KLL5|A3KLL5_HUMAN ATPase, Na+/K+ transporting, beta 1 polypeptide, isoform CRA_a OS=Homo sapiens GN=ATP1B1 PE=2 SV=1;>sp|P05026|AT1B1_HUMAN Sodium/potassium-transporting ATPase subunit beta-1 OS=Homo sapiens GN=ATP1B1 PE=1 SV=1;>tr|Q6LEU2|Q6LEU2_HUMA
A4D0R1;A8K865;Q16563;A4D0R2;Q16563-2;C9JYN0	Synaptophysin-like protein 1	SYPL;SYPL1	6	1	>tr|A4D0R1|A4D0R1_HUMAN Synaptophysin-like 1, isoform CRA_a OS=Homo sapiens GN=SYPL PE=2 SV=1;>tr|A8K865|A8K865_HUMAN cDNA FLJ75789, highly similar to Homo sapiens synaptophysin-like 1 (SYPL1), transcript variant 1, mRNA OS=Homo sapiens PE=2 SV=1;>sp|Q1656
Q16181;A8K3D0;E7EPK1;E7ES33;Q16181-2;A4GYY8;Q3LIE9;Q8TC62;B4DUD6;B4DPQ6;G3V1Q4;B4DNE4;H0YFF6;Q59EY4;H0Y3Y4	Septin-7	SEPT7;DKFZp686F17268;Nbla02942	15	1	>sp|Q16181|SEPT7_HUMAN Septin-7 OS=Homo sapiens GN=SEPT7 PE=1 SV=2;>tr|A8K3D0|A8K3D0_HUMAN cDNA FLJ75185 OS=Homo sapiens PE=2 SV=1;>tr|E7EPK1|E7EPK1_HUMAN Septin-7 OS=Homo sapiens GN=SEPT7 PE=2 SV=1;>tr|E7ES33|E7ES33_HUMAN Septin-7 OS=Homo sapiens GN=SEPT7
A6NE09;P08865;Q96RS2;C9J9K3	40S ribosomal protein SA	RPSAP58;RPSA;LAMR1P15	4	1	>tr|A6NE09|A6NE09_HUMAN Protein RPSAP58 OS=Homo sapiens GN=RPSAP58 PE=2 SV=1;>sp|P08865|RSSA_HUMAN 40S ribosomal protein SA OS=Homo sapiens GN=RPSA PE=1 SV=4;>tr|Q96RS2|Q96RS2_HUMAN Laminin receptor-like protein LAMRL5 OS=Homo sapiens GN=LAMR1P15 PE=2 SV=1
A7MAP1;Q59EA2;A7MAP0;B3KN06;Q53G58;Q9ULV4;B4DMH3;B4E3S0;B7Z9V0;H0YHL7	Coronin-1C	CORO1C	10	1	>tr|A7MAP1|A7MAP1_HUMAN Coronin OS=Homo sapiens GN=CORO1C PE=2 SV=1;>tr|Q59EA2|Q59EA2_HUMAN Coronin (Fragment) OS=Homo sapiens PE=2 SV=1;>tr|A7MAP0|A7MAP0_HUMAN Coronin OS=Homo sapiens GN=CORO1C PE=2 SV=1;>tr|B3KN06|B3KN06_HUMAN Coronin OS=Homo sapiens PE=
Q07955-2;J3KTL2;A8K1L8;Q07955;Q59FA2;Q07955-3	Serine/arginine-rich splicing factor 1	SRSF1	6	1	>sp|Q07955-2|SRSF1_HUMAN Isoform ASF-2 of Serine/arginine-rich splicing factor 1 OS=Homo sapiens GN=SRSF1;>tr|J3KTL2|J3KTL2_HUMAN Serine/arginine-rich-splicing factor 1 OS=Homo sapiens GN=SRSF1 PE=4 SV=1;>tr|A8K1L8|A8K1L8_HUMAN cDNA FLJ77645, highly simila
A8K2Y2;B2R5N2;P41091;Q2VIR3;Q53HK3	Eukaryotic translation initiation factor 2 subunit 3;Putative eukaryotic translation initiation factor 2 subunit 3-like protein	EIF2S3;EIF2S3L	5	1	>tr|A8K2Y2|A8K2Y2_HUMAN cDNA FLJ78120, highly similar to Homo sapiens eukaryotic translation initiation factor 2, subunit 3 gamma, 52kDa (EIF2S3), mRNA OS=Homo sapiens PE=2 SV=1;>tr|B2R5N2|B2R5N2_HUMAN cDNA, FLJ92541, highly similar to Homo sapiens eukaryo
B4E284;F6S8M0;A8K6V6;P15586;B4DYH8;H7C3P4;Q7Z3X3;B4DTT0;H0YFA9	N-acetylglucosamine-6-sulfatase	GNS;DKFZp686E12166	9	1	>tr|B4E284|B4E284_HUMAN cDNA FLJ51188, highly similar to N-acetylglucosamine-6-sulfatase (EC3.1.6.14) OS=Homo sapiens PE=2 SV=1;>tr|F6S8M0|F6S8M0_HUMAN N-acetylglucosamine-6-sulfatase OS=Homo sapiens GN=GNS PE=2 SV=1;>tr|A8K6V6|A8K6V6_HUMAN cDNA FLJ75883,
A8K7Q1;Q02818;Q53GX6;B4DZX0;Q96BA4;B3KUR6	Nucleobindin-1	NUCB1	6	1	>tr|A8K7Q1|A8K7Q1_HUMAN cDNA FLJ77770, highly similar to Homo sapiens nucleobindin 1 (NUCB1), mRNA OS=Homo sapiens PE=2 SV=1;>sp|Q02818|NUCB1_HUMAN Nucleobindin-1 OS=Homo sapiens GN=NUCB1 PE=1 SV=4;>tr|Q53GX6|Q53GX6_HUMAN Nucleobindin 1 variant (Fragment)
A8K9U9;P36406;P36406-2;P36406-3	E3 ubiquitin-protein ligase TRIM23	TRIM23	4	1	>tr|A8K9U9|A8K9U9_HUMAN cDNA FLJ75862, highly similar to Homo sapiens tripartite motif-containing 23 (TRIM23), transcript variant alpha, mRNA OS=Homo sapiens PE=2 SV=1;>sp|P36406|TRI23_HUMAN E3 ubiquitin-protein ligase TRIM23 OS=Homo sapiens GN=TRIM23 PE=1
O14786;Q68DN3;A8K9V7;E9PEP6;Q6X907;Q59F20;Q5JWQ6;Q5T7F0;Q9H2E1;O14786-2;E7EX60;Q71SW6;Q5T7F1;Q96I90	Neuropilin-1	NRP1;DKFZp781F1414	14	1	>sp|O14786|NRP1_HUMAN Neuropilin-1 OS=Homo sapiens GN=NRP1 PE=1 SV=3;>tr|Q68DN3|Q68DN3_HUMAN Putative uncharacterized protein DKFZp781F1414 OS=Homo sapiens GN=DKFZp781F1414 PE=2 SV=1;>tr|A8K9V7|A8K9V7_HUMAN cDNA FLJ77207 OS=Homo sapiens PE=2 SV=1;>tr|E9PEP
A8KAH7;P13861;Q9BUB1	cAMP-dependent protein kinase type II-alpha regulatory subunit	PRKAR2A	3	1	>tr|A8KAH7|A8KAH7_HUMAN cDNA FLJ75444, highly similar to Homo sapiens protein kinase, cAMP-dependent, regulatory, type II, alpha (PRKAR2A), mRNA OS=Homo sapiens PE=2 SV=1;>sp|P13861|KAP2_HUMAN cAMP-dependent protein kinase type II-alpha regulatory subunit
A8KAH9;P62834;Q5U0C3	Ras-related protein Rap-1A	RAP1A	3	1	>tr|A8KAH9|A8KAH9_HUMAN RAP1A, member of RAS oncogene family OS=Homo sapiens GN=RAP1A PE=2 SV=1;>sp|P62834|RAP1A_HUMAN Ras-related protein Rap-1A OS=Homo sapiens GN=RAP1A PE=1 SV=1;>tr|Q5U0C3|Q5U0C3_HUMAN RAP1A, member of RAS oncogene family OS=Homo sapien
A8KAQ5;P08621;P08621-2;P08621-3	U1 small nuclear ribonucleoprotein 70 kDa	SNRNP70	4	1	>tr|A8KAQ5|A8KAQ5_HUMAN cDNA FLJ77404, highly similar to Homo sapiens small nuclear ribonucleoprotein 70kDa polypeptide (RNP antigen) (SNRP70), transcript variant 1, mRNA OS=Homo sapiens PE=2 SV=1;>sp|P08621|RU17_HUMAN U1 small nuclear ribonucleoprotein 70
A8MU27;B4DUW4;A8MUA9;P55854;H7BZT4;P61956;Q6EEV6;P61956-2	Small ubiquitin-related modifier 3;Small ubiquitin-related modifier 2;Small ubiquitin-related modifier 4	SUMO3;SUMO2;SUMO4	8	1	>tr|A8MU27|A8MU27_HUMAN Small ubiquitin-related modifier 3 OS=Homo sapiens GN=SUMO3 PE=2 SV=1;>tr|B4DUW4|B4DUW4_HUMAN Small ubiquitin-related modifier 3 OS=Homo sapiens GN=SUMO3 PE=2 SV=1;>tr|A8MUA9|A8MUA9_HUMAN SMT3 suppressor of mif two 3 homolog 3 (Yeas
P09211;A8MX94;Q5D6A5	Glutathione S-transferase P	GSTP1	3	1	>sp|P09211|GSTP1_HUMAN Glutathione S-transferase P OS=Homo sapiens GN=GSTP1 PE=1 SV=2;>tr|A8MX94|A8MX94_HUMAN Glutathione S-transferase P OS=Homo sapiens GN=GSTP1 PE=2 SV=1;>tr|Q5D6A5|Q5D6A5_HUMAN Mutant GSTP1 OS=Homo sapiens GN=GSTP1 PE=4 SV=1
B4DNE1;P35613;P35613-2;Q54A51;B4DY23;P35613-4;P35613-3;A8MZ77	Basigin	BSG;hEMMPRIN	8	1	>tr|B4DNE1|B4DNE1_HUMAN cDNA FLJ52708, highly similar to Basigin OS=Homo sapiens PE=2 SV=1;>sp|P35613|BASI_HUMAN Basigin OS=Homo sapiens GN=BSG PE=1 SV=2;>sp|P35613-2|BASI_HUMAN Isoform 2 of Basigin OS=Homo sapiens GN=BSG;>tr|Q54A51|Q54A51_HUMAN Basigin (O
Q59E85;Q03135;Q2TNI1;A9XTE5;E9PCT5;P56539;Q03135-2;Q7Z4F3;C9JKI3	Caveolin;Caveolin-1;Caveolin-3	CAV1;CAV3	9	1	>tr|Q59E85|Q59E85_HUMAN Caveolin (Fragment) OS=Homo sapiens PE=2 SV=1;>sp|Q03135|CAV1_HUMAN Caveolin-1 OS=Homo sapiens GN=CAV1 PE=1 SV=4;>tr|Q2TNI1|Q2TNI1_HUMAN Caveolin OS=Homo sapiens GN=CAV1 PE=2 SV=1;>tr|A9XTE5|A9XTE5_HUMAN Caveolin (Fragment) OS=Homo
O15511-2;O15511;B1ALC0;Q6IPM3	Actin-related protein 2/3 complex subunit 5	ARPC5	4	1	>sp|O15511-2|ARPC5_HUMAN Isoform 2 of Actin-related protein 2/3 complex subunit 5 OS=Homo sapiens GN=ARPC5;>sp|O15511|ARPC5_HUMAN Actin-related protein 2/3 complex subunit 5 OS=Homo sapiens GN=ARPC5 PE=1 SV=3;>tr|B1ALC0|B1ALC0_HUMAN Actin-related protein 2
B2MEF9			1	1	>tr|B2MEF9|B2MEF9_9HIV1 Pol protein (Fragment) OS=Human immunodeficiency virus 1 GN=pol PE=3 SV=1
B2R4R0;P62805;Q0VAS5;Q6B823	Histone H4	HIST1H4L;HIST1H4A;HIST1H4H	4	1	>tr|B2R4R0|B2R4R0_HUMAN Histone H4 OS=Homo sapiens GN=HIST1H4J PE=2 SV=1;>sp|P62805|H4_HUMAN Histone H4 OS=Homo sapiens GN=HIST1H4A PE=1 SV=2;>tr|Q0VAS5|Q0VAS5_HUMAN Histone H4 OS=Homo sapiens GN=HIST1H4H PE=2 SV=1;>tr|Q6B823|Q6B823_HUMAN Histone H4 (Fragm
G3V3D1;B4DV10;E7EMS2;G3V3E8;H0YIZ1;B2R4S5;P61916;Q53HV6;J3KMY5;B4DQV7;G3V2V8	Epididymal secretory protein E1	NPC2	11	1	>tr|G3V3D1|G3V3D1_HUMAN Epididymal secretory protein E1 (Fragment) OS=Homo sapiens GN=NPC2 PE=2 SV=1;>tr|B4DV10|B4DV10_HUMAN cDNA FLJ59142, highly similar to Epididymal secretory protein E1 OS=Homo sapiens PE=2 SV=1;>tr|E7EMS2|E7EMS2_HUMAN Epididymal secre
B2R5M8;O75874;Q567U4;Q6FHQ6;Q6FIA4;Q0QER2	Isocitrate dehydrogenase [NADP];Isocitrate dehydrogenase [NADP] cytoplasmic	IDH1	6	1	>tr|B2R5M8|B2R5M8_HUMAN Isocitrate dehydrogenase [NADP] OS=Homo sapiens PE=2 SV=1;>sp|O75874|IDHC_HUMAN Isocitrate dehydrogenase [NADP] cytoplasmic OS=Homo sapiens GN=IDH1 PE=1 SV=2;>tr|Q567U4|Q567U4_HUMAN Isocitrate dehydrogenase [NADP] OS=Homo sapiens GN
I6TRR8;Q59FF0;Q7KZF4;B3KU67;B4E299;B2R5U1	Staphylococcal nuclease domain-containing protein 1	SND1	6	1	>tr|I6TRR8|I6TRR8_HUMAN SND1-BRAF fusion OS=Homo sapiens PE=2 SV=1;>tr|Q59FF0|Q59FF0_HUMAN EBNA-2 co-activator variant (Fragment) OS=Homo sapiens PE=2 SV=1;>sp|Q7KZF4|SND1_HUMAN Staphylococcal nuclease domain-containing protein 1 OS=Homo sapiens GN=SND1 PE
B2R6S2;P20645;Q53GY9;Q6I9U3;Q96AH2;H0YF90	Cation-dependent mannose-6-phosphate receptor	M6PR	6	1	>tr|B2R6S2|B2R6S2_HUMAN cDNA, FLJ93084, highly similar to Homo sapiens mannose-6-phosphate receptor (cation dependent) (M6PR), mRNA OS=Homo sapiens PE=2 SV=1;>sp|P20645|MPRD_HUMAN Cation-dependent mannose-6-phosphate receptor OS=Homo sapiens GN=M6PR PE=1 S
B2R6X5;B3KSM6;P17066;Q53FC7;P48741	Heat shock 70 kDa protein 6;Putative heat shock 70 kDa protein 7	HSPA6;HSPA7	5	1	>tr|B2R6X5|B2R6X5_HUMAN cDNA, FLJ93166, highly similar to Homo sapiens heat shock 70kDa protein 6 (HSP70B) (HSPA6), mRNA OS=Homo sapiens PE=2 SV=1;>tr|B3KSM6|B3KSM6_HUMAN cDNA FLJ36606 fis, clone TRACH2015654, highly similar to HEAT SHOCK 70 kDa PROTEIN 6
B4DDY9;O75830;P30740;P50453;B2R9H3;P50452;B4E3A8;P50452-2;B4DNT0;C9J7N5;H7BXK7	Serpin I2;Leukocyte elastase inhibitor;Serpin B9;Serpin B8	SERPINI2;SERPINB1;SERPINB9;SERPINB8	11	1	>tr|B4DDY9|B4DDY9_HUMAN cDNA FLJ56490, highly similar to Serpin I2 OS=Homo sapiens PE=2 SV=1;>sp|O75830|SPI2_HUMAN Serpin I2 OS=Homo sapiens GN=SERPINI2 PE=2 SV=1;>sp|P30740|ILEU_HUMAN Leukocyte elastase inhibitor OS=Homo sapiens GN=SERPINB1 PE=1 SV=1;>sp|
B2R9S4;P40121;P40121-2;B4DU58;E7ENU9	Macrophage-capping protein	CAPG	5	1	>tr|B2R9S4|B2R9S4_HUMAN cDNA, FLJ94534, highly similar to Homo sapiens capping protein (actin filament), gelsolin-like(CAPG), mRNA OS=Homo sapiens PE=2 SV=1;>sp|P40121|CAPG_HUMAN Macrophage-capping protein OS=Homo sapiens GN=CAPG PE=1 SV=2;>sp|P40121-2|CAP
B2R9U2;Q02790	Peptidyl-prolyl cis-trans isomerase FKBP4;Peptidyl-prolyl cis-trans isomerase FKBP4, N-terminally processed	FKBP4	2	1	>tr|B2R9U2|B2R9U2_HUMAN cDNA, FLJ94557, highly similar to Homo sapiens FK506 binding protein 4, 59kDa (FKBP4), mRNA OS=Homo sapiens PE=2 SV=1;>sp|Q02790|FKBP4_HUMAN Peptidyl-prolyl cis-trans isomerase FKBP4 OS=Homo sapiens GN=FKBP4 PE=1 SV=3
B2RAK1;Q9UIQ6;Q9UIQ6-2;Q9UIQ6-3	Leucyl-cystinyl aminopeptidase;Leucyl-cystinyl aminopeptidase, pregnancy serum form	LNPEP	4	1	>tr|B2RAK1|B2RAK1_HUMAN cDNA, FLJ94965, highly similar to Homo sapiens leucyl/cystinyl aminopeptidase (LNPEP), mRNA OS=Homo sapiens PE=2 SV=1;>sp|Q9UIQ6|LCAP_HUMAN Leucyl-cystinyl aminopeptidase OS=Homo sapiens GN=LNPEP PE=1 SV=3;>sp|Q9UIQ6-2|LCAP_HUMAN Is
E9PRY8;B2RAR6;D3DWK1;P29692-2;Q9H7G6;Q71RH4;Q9BW34;P29692;P29692-4;E9PK01;P29692-3;E9PQZ1;E9PI39;E9PQ49;E9PL71;H0YE72	Elongation factor 1-delta	EEF1D	16	1	>tr|E9PRY8|E9PRY8_HUMAN Elongation factor 1-delta OS=Homo sapiens GN=EEF1D PE=2 SV=1;>tr|B2RAR6|B2RAR6_HUMAN cDNA, FLJ95068, highly similar to Homo sapiens eukaryotic translation elongation factor 1 delta (guanine nucleotide exchange protein) (EEF1D), tran
B2RBR9;Q14974;B7Z752;B7ZAV6	Importin subunit beta-1	KPNB1	4	1	>tr|B2RBR9|B2RBR9_HUMAN cDNA, FLJ95650, highly similar to Homo sapiens karyopherin (importin) beta 1 (KPNB1), mRNA OS=Homo sapiens PE=2 SV=1;>sp|Q14974|IMB1_HUMAN Importin subunit beta-1 OS=Homo sapiens GN=KPNB1 PE=1 SV=2;>tr|B7Z752|B7Z752_HUMAN cDNA FLJ50
B2RDI5;P07384;B4DWH5	Calpain-1 catalytic subunit	CAPN1	3	1	>tr|B2RDI5|B2RDI5_HUMAN cDNA, FLJ96627, highly similar to Homo sapiens calpain 1, (mu/I) large subunit (CAPN1), mRNA OS=Homo sapiens PE=2 SV=1;>sp|P07384|CAN1_HUMAN Calpain-1 catalytic subunit OS=Homo sapiens GN=CAPN1 PE=1 SV=1;>tr|B4DWH5|B4DWH5_HUMAN cDNA
Q12797;B4E2K4;F5H667;B8Y0L3;B3GQE5;E5RG56;Q12797-2;Q12797-8;Q12797-5;Q6PJH4;B4DQ07;B7ZM96;Q12797-6;Q12797-9;Q12797-3;Q12797-4;Q12797-7;E5RG29;G3XAN5;E5RHK2;E5RHJ2	Aspartyl/asparaginyl beta-hydroxylase	ASPH	21	1	>sp|Q12797|ASPH_HUMAN Aspartyl/asparaginyl beta-hydroxylase OS=Homo sapiens GN=ASPH PE=1 SV=3;>tr|B4E2K4|B4E2K4_HUMAN cDNA FLJ54576, highly similar to Aspartyl/asparaginyl beta-hydroxylase (EC 1.14.11.16) OS=Homo sapiens PE=2 SV=1;>tr|F5H667|F5H667_HUMAN A
P10809;B3GQS7;B7Z597;B7Z5E7;E7ESH4;Q53SE2;E7EXB4;C9JL25;B7Z712;C9JCQ4;C9JL19	60 kDa heat shock protein, mitochondrial	HSPD1	11	1	>sp|P10809|CH60_HUMAN 60 kDa heat shock protein, mitochondrial OS=Homo sapiens GN=HSPD1 PE=1 SV=2;>tr|B3GQS7|B3GQS7_HUMAN Mitochondrial heat shock 60kD protein 1 variant 1 OS=Homo sapiens GN=HSPD1 PE=2 SV=1;>tr|B7Z597|B7Z597_HUMAN cDNA FLJ54373, highly sim
B3KMQ6;Q9NZT2;Q05BV5;Q9NZT2-2;Q6PK21	Opioid growth factor receptor	OGFR	5	1	>tr|B3KMQ6|B3KMQ6_HUMAN cDNA FLJ12172 fis, clone MAMMA1000684, highly similar to Opioid growth factor receptor OS=Homo sapiens PE=2 SV=1;>sp|Q9NZT2|OGFR_HUMAN Opioid growth factor receptor OS=Homo sapiens GN=OGFR PE=1 SV=3;>tr|Q05BV5|Q05BV5_HUMAN OGFR prot
O00154;B3KQ12;O00154-5;O00154-4;O00154-6;B4DUX0	Cytosolic acyl coenzyme A thioester hydrolase	ACOT7	6	1	>sp|O00154|BACH_HUMAN Cytosolic acyl coenzyme A thioester hydrolase OS=Homo sapiens GN=ACOT7 PE=1 SV=3;>tr|B3KQ12|B3KQ12_HUMAN cDNA FLJ32606 fis, clone STOMA1000186, highly similar to Homo sapiens acyl-CoA thioesterase 7 (ACOT7), transcript variant hBACHa,
Q6NZI2;B4DNU9;B4DPZ5;B3KRY5;Q6NZI2-2;Q6NZI2-3	Polymerase I and transcript release factor	PTRF	6	1	>sp|Q6NZI2|PTRF_HUMAN Polymerase I and transcript release factor OS=Homo sapiens GN=PTRF PE=1 SV=1;>tr|B4DNU9|B4DNU9_HUMAN cDNA FLJ55731, highly similar to Polymerase I and transcript release factor OS=Homo sapiens PE=2 SV=1;>tr|B4DPZ5|B4DPZ5_HUMAN cDNA FL
B3KT93;P11940;Q3ZCS4;Q5VX58;Q9H361;Q2VIP3;B4DQX0;E7ERJ7;B4DZW4;E7EQV3;P11940-2;H3BNY3;H0YAR2;H0YBQ4;H3BPI5;H0YBN4	Polyadenylate-binding protein 1;Polyadenylate-binding protein 3	PABPC1;PABPC3	16	1	>tr|B3KT93|B3KT93_HUMAN cDNA FLJ37875 fis, clone BRSSN2018771, highly similar to Poly(A)-binding protein 1 OS=Homo sapiens PE=2 SV=1;>sp|P11940|PABP1_HUMAN Polyadenylate-binding protein 1 OS=Homo sapiens GN=PABPC1 PE=1 SV=2;>tr|Q3ZCS4|Q3ZCS4_HUMAN Poly(A)
B3KUY2;Q15185;B4DP11;B4DHP2;B4DDC6	Prostaglandin E synthase 3	PTGES3	5	1	>tr|B3KUY2|B3KUY2_HUMAN Prostaglandin E synthase 3 (Cytosolic), isoform CRA_c OS=Homo sapiens GN=PTGES3 PE=2 SV=1;>sp|Q15185|TEBP_HUMAN Prostaglandin E synthase 3 OS=Homo sapiens GN=PTGES3 PE=1 SV=1;>tr|B4DP11|B4DP11_HUMAN Prostaglandin E synthase 3 OS=Hom
Q59GX2;P11166;Q0P512;B4DKW1;B3KVN0	Solute carrier family 2, facilitated glucose transporter member 1	SLC2A1	5	1	>tr|Q59GX2|Q59GX2_HUMAN Solute carrier family 2 (Facilitated glucose transporter), member 1 variant (Fragment) OS=Homo sapiens PE=2 SV=1;>sp|P11166|GTR1_HUMAN Solute carrier family 2, facilitated glucose transporter member 1 OS=Homo sapiens GN=SLC2A1 PE=1
P18206;P18206-2;B3KXA2;B4E3Q9;Q5JQ13	Vinculin	VCL	5	1	>sp|P18206|VINC_HUMAN Vinculin OS=Homo sapiens GN=VCL PE=1 SV=4;>sp|P18206-2|VINC_HUMAN Isoform 1 of Vinculin OS=Homo sapiens GN=VCL;>tr|B3KXA2|B3KXA2_HUMAN cDNA FLJ45031 fis, clone BRAWH3018548, highly similar to Vinculin OS=Homo sapiens PE=2 SV=1;>tr|B4E
Q6LES2;P09525;B4DE02;B4DDZ4;Q6P452;B4DDF9;Q59FK3	Annexin;Annexin A4	ANXA4	7	1	>tr|Q6LES2|Q6LES2_HUMAN Annexin (Fragment) OS=Homo sapiens GN=ANXA4 PE=2 SV=1;>sp|P09525|ANXA4_HUMAN Annexin A4 OS=Homo sapiens GN=ANXA4 PE=1 SV=4;>tr|B4DE02|B4DE02_HUMAN Annexin OS=Homo sapiens PE=2 SV=1;>tr|B4DDZ4|B4DDZ4_HUMAN Annexin OS=Homo sapiens PE=
Q14764;B4DDR2;B4DXN0;B4DP93	Major vault protein	MVP	4	1	>sp|Q14764|MVP_HUMAN Major vault protein OS=Homo sapiens GN=MVP PE=1 SV=4;>tr|B4DDR2|B4DDR2_HUMAN cDNA FLJ54588, highly similar to Major vault protein OS=Homo sapiens PE=2 SV=1;>tr|B4DXN0|B4DXN0_HUMAN cDNA FLJ53371, highly similar to Major vault protein OS
P14923;F5GWP8;B4DE59;C9JKY1;C9JK18;C9J826;C9JTX4	Junction plakoglobin	JUP	7	1	>sp|P14923|PLAK_HUMAN Junction plakoglobin OS=Homo sapiens GN=JUP PE=1 SV=3;>tr|F5GWP8|F5GWP8_HUMAN Junction plakoglobin OS=Homo sapiens GN=JUP PE=2 SV=1;>tr|B4DE59|B4DE59_HUMAN cDNA FLJ60424, highly similar to Junction plakoglobin OS=Homo sapiens PE=2 SV=
B4DE76;P43487;Q53EY3;B7Z6U1;C9JDM3;C9JJ34	Ran-specific GTPase-activating protein	RANBP1	6	1	>tr|B4DE76|B4DE76_HUMAN cDNA FLJ57507, highly similar to Ran-specific GTPase-activating protein OS=Homo sapiens PE=2 SV=1;>sp|P43487|RANG_HUMAN Ran-specific GTPase-activating protein OS=Homo sapiens GN=RANBP1 PE=1 SV=1;>tr|Q53EY3|Q53EY3_HUMAN RAN binding p
Q15700-2;Q12959-2;Q12959-7;Q59FY1;Q15700-4;Q12959;Q12959-4;Q12959-6;Q12959-3;Q15700;E9PN83;Q12959-5;B7Z2T4;Q5JUW8;Q92796;B7Z395;E9PIW2;Q12959-9;B7Z264;Q12959-8;Q15700-3;Q59FC4;B7Z646;F5H5P1;B4DF78;Q92796-2;Q92796-3;B5MCC5;Q15700-5;Q8N3T5;F8W750;H7C325	Disks large homolog 1;Disks large homolog 2;Disks large homolog 3	DLG1;DLG2;DLG3;DKFZp761P0818	32	1	>sp|Q15700-2|DLG2_HUMAN Isoform 2 of Disks large homolog 2 OS=Homo sapiens GN=DLG2;>sp|Q12959-2|DLG1_HUMAN Isoform 2 of Disks large homolog 1 OS=Homo sapiens GN=DLG1;>sp|Q12959-7|DLG1_HUMAN Isoform 7 of Disks large homolog 1 OS=Homo sapiens GN=DLG1;>tr|Q59
P35659;B4DNW3;B4DFG0;P35659-2;D6R9L5	Protein DEK	DEK	5	1	>sp|P35659|DEK_HUMAN Protein DEK OS=Homo sapiens GN=DEK PE=1 SV=1;>tr|B4DNW3|B4DNW3_HUMAN cDNA FLJ51914, highly similar to Protein DEK OS=Homo sapiens PE=2 SV=1;>tr|B4DFG0|B4DFG0_HUMAN Protein DEK OS=Homo sapiens GN=DEK PE=2 SV=1;>sp|P35659-2|DEK_HUMAN Iso
Q59GY2;P36578;Q53G74;H3BM89;B4DMJ2;B4DFI6	60S ribosomal protein L4	RPL4	6	1	>tr|Q59GY2|Q59GY2_HUMAN Ribosomal protein L4 variant (Fragment) OS=Homo sapiens PE=2 SV=1;>sp|P36578|RL4_HUMAN 60S ribosomal protein L4 OS=Homo sapiens GN=RPL4 PE=1 SV=5;>tr|Q53G74|Q53G74_HUMAN Ribosomal protein L4 variant (Fragment) OS=Homo sapiens PE=2 S
P02545;Q5I6Y4;Q5I6Y6;P02545-3;Q6UYC3;P02545-4;P02545-2;D6RAQ3;Q5TCI8;Q5I6Y5;B4DFR3	Prelamin-A/C;Lamin-A/C	LMNA	11	1	>sp|P02545|LMNA_HUMAN Prelamin-A/C OS=Homo sapiens GN=LMNA PE=1 SV=1;>tr|Q5I6Y4|Q5I6Y4_HUMAN Lamin A/C transcript variant 1 OS=Homo sapiens GN=LMNA PE=2 SV=1;>tr|Q5I6Y6|Q5I6Y6_HUMAN Lamin A/C transcript variant 1 OS=Homo sapiens GN=LMNA PE=2 SV=1;>sp|P0254
B4DH02;P34932;Q59GF8;B4DUS3;B4DIZ3;B4DT47;B4E354;B4E0H6;B4DSE8	Heat shock 70 kDa protein 4	HSPA4	9	1	>tr|B4DH02|B4DH02_HUMAN cDNA FLJ50510, highly similar to Heat shock 70 kDa protein 4 OS=Homo sapiens PE=2 SV=1;>sp|P34932|HSP74_HUMAN Heat shock 70 kDa protein 4 OS=Homo sapiens GN=HSPA4 PE=1 SV=4;>tr|Q59GF8|Q59GF8_HUMAN Heat shock 70kDa protein 4 isoform
Q8WUM4-2;Q4W4Y1;Q8WUM4;B4DHD2;B7Z5C1	Programmed cell death 6-interacting protein	DRIP4;PDCD6IP	5	1	>sp|Q8WUM4-2|PDC6I_HUMAN Isoform 2 of Programmed cell death 6-interacting protein OS=Homo sapiens GN=PDCD6IP;>tr|Q4W4Y1|Q4W4Y1_HUMAN Dopamine receptor interacting protein 4 OS=Homo sapiens GN=DRIP4 PE=2 SV=1;>sp|Q8WUM4|PDC6I_HUMAN Programmed cell death 6-i
P61160-2;P61160;B4DHK9;Q8IY98;B4DWQ5;F5H6T1	Actin-related protein 2	ACTR2	6	1	>sp|P61160-2|ARP2_HUMAN Isoform 2 of Actin-related protein 2 OS=Homo sapiens GN=ACTR2;>sp|P61160|ARP2_HUMAN Actin-related protein 2 OS=Homo sapiens GN=ACTR2 PE=1 SV=1;>tr|B4DHK9|B4DHK9_HUMAN cDNA FLJ51656, highly similar to Actin-like protein 2 OS=Homo sap
P61086;P61086-3;B4DIZ2;D6RDM7	Ubiquitin-conjugating enzyme E2 K	UBE2K	4	1	>sp|P61086|UBE2K_HUMAN Ubiquitin-conjugating enzyme E2 K OS=Homo sapiens GN=UBE2K PE=1 SV=3;>sp|P61086-3|UBE2K_HUMAN Isoform 3 of Ubiquitin-conjugating enzyme E2 K OS=Homo sapiens GN=UBE2K;>tr|B4DIZ2|B4DIZ2_HUMAN Ubiquitin-conjugating enzyme E2 K OS=Homo s
P20339;B4DJA5	Ras-related protein Rab-5A	RAB5A	2	1	>sp|P20339|RAB5A_HUMAN Ras-related protein Rab-5A OS=Homo sapiens GN=RAB5A PE=1 SV=2;>tr|B4DJA5|B4DJA5_HUMAN Ras-related protein Rab-5A OS=Homo sapiens GN=RAB5A PE=2 SV=1
P00338-3;P00338;B4DJI1;F5H308;P00338-2;P00338-5;F5GXY2;F5GYU2;F5GXH2	L-lactate dehydrogenase A chain;L-lactate dehydrogenase	LDHA	9	1	>sp|P00338-3|LDHA_HUMAN Isoform 3 of L-lactate dehydrogenase A chain OS=Homo sapiens GN=LDHA;>sp|P00338|LDHA_HUMAN L-lactate dehydrogenase A chain OS=Homo sapiens GN=LDHA PE=1 SV=2;>tr|B4DJI1|B4DJI1_HUMAN L-lactate dehydrogenase OS=Homo sapiens PE=2 SV=1;>
Q13610;Q53FW9;Q9BV37;B4DJV5;J3KN15;Q6PIN4;Q6PKI5;Q05BL3;Q86X79;Q7Z3X9;F8VZ56	Periodic tryptophan protein 1 homolog	PWP1	11	1	>sp|Q13610|PWP1_HUMAN Periodic tryptophan protein 1 homolog OS=Homo sapiens GN=PWP1 PE=1 SV=1;>tr|Q53FW9|Q53FW9_HUMAN Nuclear phosphoprotein similar to S. cerevisiae PWP1 variant (Fragment) OS=Homo sapiens PE=2 SV=1;>tr|Q9BV37|Q9BV37_HUMAN PWP1 homolog (S.
J3KQ32;Q9NTK5;Q9NTK5-3;B4DK14;Q53SW9;C9JTK6	Obg-like ATPase 1	OLA1;PTD004	6	1	>tr|J3KQ32|J3KQ32_HUMAN Obg-like ATPase 1 OS=Homo sapiens GN=OLA1 PE=4 SV=1;>sp|Q9NTK5|OLA1_HUMAN Obg-like ATPase 1 OS=Homo sapiens GN=OLA1 PE=1 SV=2;>sp|Q9NTK5-3|OLA1_HUMAN Isoform 3 of Obg-like ATPase 1 OS=Homo sapiens GN=OLA1;>tr|B4DK14|B4DK14_HUMAN cDN
P04843;Q53EP4;Q6IBR0;B4DL99;Q96HX3;F8WF32	Dolichyl-diphosphooligosaccharide--protein glycosyltransferase subunit 1	RPN1	6	1	>sp|P04843|RPN1_HUMAN Dolichyl-diphosphooligosaccharide--protein glycosyltransferase subunit 1 OS=Homo sapiens GN=RPN1 PE=1 SV=1;>tr|Q53EP4|Q53EP4_HUMAN Ribophorin I variant (Fragment) OS=Homo sapiens PE=2 SV=1;>tr|Q6IBR0|Q6IBR0_HUMAN RPN1 protein OS=Homo
P57721;P57721-4;Q15366-2;Q15366;Q15366-3;E9PFP8;Q15366-6;Q5MJP6;Q15365;Q53SS8;P57721-5;P57721-3;P57721-2;Q15366-5;Q15366-4;B4DXP5;J3QT27;F8VZX2;G3V0E8;B4DLC0;H3BRU6;B4DRD7;F8W1G6;F8VXH9;F8W0G4;F8VTZ0	Poly(rC)-binding protein 3;Poly(rC)-binding protein 2;Poly(rC)-binding protein 1	PCBP3;PCBP2;PCBP1	26	1	>sp|P57721|PCBP3_HUMAN Poly(rC)-binding protein 3 OS=Homo sapiens GN=PCBP3 PE=2 SV=2;>sp|P57721-4|PCBP3_HUMAN Isoform 4 of Poly(rC)-binding protein 3 OS=Homo sapiens GN=PCBP3;>sp|Q15366-2|PCBP2_HUMAN Isoform 2 of Poly(rC)-binding protein 2 OS=Homo sapiens
B4DMW5		SOCS2	1	1	>tr|B4DMW5|B4DMW5_HUMAN cDNA FLJ52461, highly similar to Suppressor of cytokine signaling 2 OS=Homo sapiens PE=2 SV=1
P51149;B4DPH9;C9J8S3;C9J592;C9J4V0;C9IZZ0;C9J4S4;C9J7D1	Ras-related protein Rab-7a	RAB7A	8	1	>sp|P51149|RAB7A_HUMAN Ras-related protein Rab-7a OS=Homo sapiens GN=RAB7A PE=1 SV=1;>tr|B4DPH9|B4DPH9_HUMAN cDNA FLJ55895, highly similar to Ras-related protein Rab-7 OS=Homo sapiens PE=2 SV=1;>tr|C9J8S3|C9J8S3_HUMAN Ras-related protein Rab-7a OS=Homo sap
I1E4Y6;Q6Y7W6-3;Q6Y7W6;B9EG55;Q6Y7W6-4;B4DZM1;E9PC50;E7ESB6;B4DRT8;C9JHW1	PERQ amino acid-rich with GYF domain-containing protein 2	GIGYF2	10	1	>tr|I1E4Y6|I1E4Y6_HUMAN PERQ amino acid-rich with GYF domain-containing protein 2 OS=Homo sapiens GN=GIGYF2 PE=2 SV=1;>sp|Q6Y7W6-3|PERQ2_HUMAN Isoform 2 of PERQ amino acid-rich with GYF domain-containing protein 2 OS=Homo sapiens GN=GIGYF2;>sp|Q6Y7W6|PERQ2
Q99653;H0YNG9;B4DSB5;F5GX29;H0YKE7;H0YLY7	Calcium-binding protein p22	CHP	6	1	>sp|Q99653|CHP1_HUMAN Calcineurin B homologous protein 1 OS=Homo sapiens GN=CHP1 PE=1 SV=3;>tr|H0YNG9|H0YNG9_HUMAN Calcineurin B homologous protein 1 OS=Homo sapiens GN=CHP1 PE=2 SV=1;>tr|B4DSB5|B4DSB5_HUMAN cDNA FLJ57188, highly similar to Calcium-binding
P09960;P09960-4;B4DVZ8;P09960-2;P09960-3;Q59ES1	Leukotriene A-4 hydrolase	LTA4H	6	1	>sp|P09960|LKHA4_HUMAN Leukotriene A-4 hydrolase OS=Homo sapiens GN=LTA4H PE=1 SV=2;>sp|P09960-4|LKHA4_HUMAN Isoform 4 of Leukotriene A-4 hydrolase OS=Homo sapiens GN=LTA4H;>tr|B4DVZ8|B4DVZ8_HUMAN cDNA FLJ52432, highly similar to Leukotriene A-4 hydrolase
B4DWA0;H7BYM6;P17096-3;P17096;Q6IPL9;P17096-2;Q5T6U8	High mobility group protein HMG-I/HMG-Y	HMGA1	7	1	>tr|B4DWA0|B4DWA0_HUMAN cDNA FLJ54188, moderately similar to High mobility group protein HMG-I/HMG-Y OS=Homo sapiens PE=2 SV=1;>tr|H7BYM6|H7BYM6_HUMAN High mobility group protein HMG-I/HMG-Y OS=Homo sapiens GN=HMGA1 PE=2 SV=1;>sp|P17096-3|HMGA1_HUMAN Isofo
Q6DD88;B4DXC4;F5H6I7;F5GWF8	Atlastin-3	ATL3	4	1	>sp|Q6DD88|ATLA3_HUMAN Atlastin-3 OS=Homo sapiens GN=ATL3 PE=1 SV=1;>tr|B4DXC4|B4DXC4_HUMAN cDNA FLJ58636, moderately similar to Atlastin OS=Homo sapiens PE=2 SV=1;>tr|F5H6I7|F5H6I7_HUMAN Atlastin-3 OS=Homo sapiens GN=ATL3 PE=2 SV=1;>tr|F5GWF8|F5GWF8_HUMAN
P29401-2;P29401;Q53EM5;B4E022;E9PFF2;F8W888	Transketolase	TKT	6	1	>sp|P29401-2|TKT_HUMAN Isoform 2 of Transketolase OS=Homo sapiens GN=TKT;>sp|P29401|TKT_HUMAN Transketolase OS=Homo sapiens GN=TKT PE=1 SV=3;>tr|Q53EM5|Q53EM5_HUMAN Transketolase variant (Fragment) OS=Homo sapiens PE=2 SV=1;>tr|B4E022|B4E022_HUMAN Transket
O43143;B4E0S6	Putative pre-mRNA-splicing factor ATP-dependent RNA helicase DHX15	DHX15	2	1	>sp|O43143|DHX15_HUMAN Putative pre-mRNA-splicing factor ATP-dependent RNA helicase DHX15 OS=Homo sapiens GN=DHX15 PE=1 SV=2;>tr|B4E0S6|B4E0S6_HUMAN cDNA FLJ55635, highly similar to pre-mRNA-splicing factorATP-dependent RNA helicase DHX15 (EC 3.6.1.-) OS=H
E9PK25;P23528;Q549N0;Q9Y281;E9PP50;G3V1A4;G3V5P4;E9PQB7;B4E112;E9PLJ3	Cofilin-1;Cofilin-2	CFL1;CFL2	10	1	>tr|E9PK25|E9PK25_HUMAN Cofilin-1 OS=Homo sapiens GN=CFL1 PE=2 SV=1;>sp|P23528|COF1_HUMAN Cofilin-1 OS=Homo sapiens GN=CFL1 PE=1 SV=3;>tr|Q549N0|Q549N0_HUMAN Cofilin 2 (Muscle), isoform CRA_a OS=Homo sapiens GN=CFL2 PE=2 SV=1;>sp|Q9Y281|COF2_HUMAN Cofilin-
P22692;B4E351	Insulin-like growth factor-binding protein 4	IGFBP4	2	1	>sp|P22692|IBP4_HUMAN Insulin-like growth factor-binding protein 4 OS=Homo sapiens GN=IGFBP4 PE=1 SV=2;>tr|B4E351|B4E351_HUMAN Insulin-like growth factor-binding protein 4 OS=Homo sapiens GN=IGFBP4 PE=2 SV=1
B7Z6Z4;B4E368;P14649;F8W1I5;G3V1V0;G8JLA2;J3KND3;P60660;P60660-2;F8W1R7;F8VZV5;F8VPF3;Q6IBG5	Myosin light chain 6B;Myosin light polypeptide 6	MYL6;MYL6B	13	1	>tr|B7Z6Z4|B7Z6Z4_HUMAN Myosin light polypeptide 6 OS=Homo sapiens GN=MYL6 PE=2 SV=1;>tr|B4E368|B4E368_HUMAN cDNA FLJ60058, highly similar to Myosin light chain 1, slow-twitch muscle A isoform OS=Homo sapiens PE=2 SV=1;>sp|P14649|MYL6B_HUMAN Myosin light c
P16144;P16144-3;B7ZLD5;B7ZLD8;P16144-2;Q0VF97;P16144-4;Q59H46;P16144-5;Q2VP98;B4E3N0	Integrin beta-4;Integrin beta	ITGB4	11	1	>sp|P16144|ITB4_HUMAN Integrin beta-4 OS=Homo sapiens GN=ITGB4 PE=1 SV=5;>sp|P16144-3|ITB4_HUMAN Isoform Beta-4B of Integrin beta-4 OS=Homo sapiens GN=ITGB4;>tr|B7ZLD5|B7ZLD5_HUMAN Integrin beta OS=Homo sapiens GN=ITGB4 PE=2 SV=1;>tr|B7ZLD8|B7ZLD8_HUMAN In
P20340;P20340-2;Q6FGX3;Q9NRW1;H0YGL6;B7Z337;B7Z772;F5H668;H7BYW1;B7Z5Z9;F5GZB1;J3KR73;C9JU14	Ras-related protein Rab-6A;Ras-related protein Rab-6B	RAB6A;RAB6B	13	1	>sp|P20340|RAB6A_HUMAN Ras-related protein Rab-6A OS=Homo sapiens GN=RAB6A PE=1 SV=3;>sp|P20340-2|RAB6A_HUMAN Isoform 2 of Ras-related protein Rab-6A OS=Homo sapiens GN=RAB6A;>tr|Q6FGX3|Q6FGX3_HUMAN RAB6A protein OS=Homo sapiens GN=RAB6A PE=2 SV=1;>sp|Q9NR
B7Z464			1	1	>tr|B7Z464|B7Z464_HUMAN cDNA FLJ51966, highly similar to Retinal-specific ATP-binding cassette transporter OS=Homo sapiens PE=2 SV=1
P02452;D3DTX7;B7Z4S2	Collagen alpha-1(I) chain	COL1A1	3	1	>sp|P02452|CO1A1_HUMAN Collagen alpha-1(I) chain OS=Homo sapiens GN=COL1A1 PE=1 SV=5;>tr|D3DTX7|D3DTX7_HUMAN Collagen, type I, alpha 1, isoform CRA_a OS=Homo sapiens GN=COL1A1 PE=2 SV=1;>tr|B7Z4S2|B7Z4S2_HUMAN cDNA FLJ51252, highly similar to Collagen alph
P17174;B7Z7E9	Aspartate aminotransferase, cytoplasmic;Aspartate aminotransferase	GOT1	2	1	>sp|P17174|AATC_HUMAN Aspartate aminotransferase, cytoplasmic OS=Homo sapiens GN=GOT1 PE=1 SV=3;>tr|B7Z7E9|B7Z7E9_HUMAN Aspartate aminotransferase OS=Homo sapiens GN=GOT1 PE=2 SV=1
B7Z809;F5H2F4;G3V2B8;P11586;G3V3L6	C-1-tetrahydrofolate synthase, cytoplasmic;Methylenetetrahydrofolate dehydrogenase;Methenyltetrahydrofolate cyclohydrolase;Formyltetrahydrofolate synthetase	MTHFD1	5	1	>tr|B7Z809|B7Z809_HUMAN cDNA FLJ56016, highly similar to C-1-tetrahydrofolate synthase, cytoplasmic OS=Homo sapiens PE=2 SV=1;>tr|F5H2F4|F5H2F4_HUMAN C-1-tetrahydrofolate synthase, cytoplasmic OS=Homo sapiens GN=MTHFD1 PE=2 SV=1;>tr|G3V2B8|G3V2B8_HUMAN C-1
Q9Y639;Q9Y639-1;B7Z960;F5GYM7;H3BU51	Neuroplastin	NPTN	5	1	>sp|Q9Y639|NPTN_HUMAN Neuroplastin OS=Homo sapiens GN=NPTN PE=1 SV=2;>sp|Q9Y639-1|NPTN_HUMAN Isoform 1 of Neuroplastin OS=Homo sapiens GN=NPTN;>tr|B7Z960|B7Z960_HUMAN cDNA FLJ57778, highly similar to Neuroplastin OS=Homo sapiens PE=2 SV=1;>tr|F5GYM7|F5GYM7
B7ZKQ8;F5GWY5;O00592;F5H7A2;O00592-2;Q96N83;F5H3W1	Podocalyxin	PODXL	7	1	>tr|B7ZKQ8|B7ZKQ8_HUMAN PODXL protein OS=Homo sapiens GN=PODXL PE=2 SV=1;>tr|F5GWY5|F5GWY5_HUMAN Podocalyxin OS=Homo sapiens GN=PODXL PE=2 SV=1;>sp|O00592|PODXL_HUMAN Podocalyxin OS=Homo sapiens GN=PODXL PE=1 SV=2;>tr|F5H7A2|F5H7A2_HUMAN Podocalyxin OS=Hom
P40925-3;P40925;P40925-2;B9A041;B8ZZ51	Malate dehydrogenase, cytoplasmic	MDH1	5	1	>sp|P40925-3|MDHC_HUMAN Isoform 3 of Malate dehydrogenase, cytoplasmic OS=Homo sapiens GN=MDH1;>sp|P40925|MDHC_HUMAN Malate dehydrogenase, cytoplasmic OS=Homo sapiens GN=MDH1 PE=1 SV=4;>sp|P40925-2|MDHC_HUMAN Isoform 2 of Malate dehydrogenase, cytoplasmic
H7C2N1;B8ZZW7;B8ZZA1;P06454;P06454-2;Q15200;Q15204;Q53S24;Q86YS2;Q8TBK9;Q15202;Q15254;B8ZZQ6;Q9NYD3;Q9UMZ1;Q7KZ52;Q15203	Prothymosin alpha;Thymosin alpha-1	PTMA;PTMAP7	17	1	>tr|H7C2N1|H7C2N1_HUMAN Thymosin alpha-1 (Fragment) OS=Homo sapiens GN=PTMA PE=4 SV=1;>tr|B8ZZW7|B8ZZW7_HUMAN Thymosin alpha-1 OS=Homo sapiens GN=PTMA PE=2 SV=1;>tr|B8ZZA1|B8ZZA1_HUMAN Thymosin alpha-1 OS=Homo sapiens GN=PTMA PE=2 SV=1;>sp|P06454|PTMA_HUMA
B9A3K3			1	1	>tr|B9A3K3|B9A3K3_9HIV1 Gag p17 protein (Fragment) OS=Human immunodeficiency virus 1 GN=gag PE=4 SV=1
P08833;Q6PEY6;C1K3N3;C9JXF9;C9J6H2	Insulin-like growth factor-binding protein 1	IGFBP1	5	1	>sp|P08833|IBP1_HUMAN Insulin-like growth factor-binding protein 1 OS=Homo sapiens GN=IGFBP1 PE=1 SV=1;>tr|Q6PEY6|Q6PEY6_HUMAN Insulin-like growth factor binding protein 1 OS=Homo sapiens GN=IGFBP1 PE=2 SV=1;>tr|C1K3N3|C1K3N3_HUMAN Insulin-like growth fact
C5HAX7			1	1	>tr|C5HAX7|C5HAX7_9HIV1 Protein Tat OS=Human immunodeficiency virus 1 GN=tat PE=3 SV=1
C8C593			1	1	>tr|C8C593|C8C593_9HIV1 Gag protein OS=Human immunodeficiency virus 1 GN=gag PE=3 SV=1
C8C779			1	1	>tr|C8C779|C8C779_9HIV1 Pol protein (Fragment) OS=Human immunodeficiency virus 1 GN=pol PE=4 SV=1
I3L504;P63241-2;P63241;Q6IS14;Q9GZV4;I3L397;C9J4W5;C9J7B5;F8WCJ1	Eukaryotic translation initiation factor 5A-1;Eukaryotic translation initiation factor 5A-1-like;Eukaryotic translation initiation factor 5A-2	EIF5A;EIF5AL1;EIF5A2	9	1	>tr|I3L504|I3L504_HUMAN Eukaryotic translation initiation factor 5A-1 OS=Homo sapiens GN=EIF5A PE=2 SV=1;>sp|P63241-2|IF5A1_HUMAN Isoform 2 of Eukaryotic translation initiation factor 5A-1 OS=Homo sapiens GN=EIF5A;>sp|P63241|IF5A1_HUMAN Eukaryotic translat
O15144;Q53R19;G5E9J0;C9JTV5;G5E9S7	Actin-related protein 2/3 complex subunit 2	ARPC2	5	1	>sp|O15144|ARPC2_HUMAN Actin-related protein 2/3 complex subunit 2 OS=Homo sapiens GN=ARPC2 PE=1 SV=1;>tr|Q53R19|Q53R19_HUMAN Actin related protein 2/3 complex, subunit 2, 34kDa, isoform CRA_a OS=Homo sapiens GN=ARPC2 PE=2 SV=1;>tr|G5E9J0|G5E9J0_HUMAN Acti
Q59FI9;P30050;D3DS95	60S ribosomal protein L12	RPL12;hCG_21173	3	1	>tr|Q59FI9|Q59FI9_HUMAN Ribosomal protein L12 variant (Fragment) OS=Homo sapiens PE=2 SV=1;>sp|P30050|RL12_HUMAN 60S ribosomal protein L12 OS=Homo sapiens GN=RPL12 PE=1 SV=1;>tr|D3DS95|D3DS95_HUMAN HCG21173, isoform CRA_a OS=Homo sapiens GN=hCG_21173 PE=2
D3DV26;P60903;Q6FGE5	Protein S100-A10	S100A10	3	1	>tr|D3DV26|D3DV26_HUMAN S100 calcium binding protein A10 (Annexin II ligand, calpactin I, light polypeptide (P11)), isoform CRA_b (Fragment) OS=Homo sapiens GN=S100A10 PE=2 SV=1;>sp|P60903|S10AA_HUMAN Protein S100-A10 OS=Homo sapiens GN=S100A10 PE=1 SV=2;>
Q8N3E9;D3DX63	1-phosphatidylinositol 4,5-bisphosphate phosphodiesterase delta-3	PLCD3	2	1	>sp|Q8N3E9|PLCD3_HUMAN 1-phosphatidylinositol 4,5-bisphosphate phosphodiesterase delta-3 OS=Homo sapiens GN=PLCD3 PE=1 SV=3;>tr|D3DX63|D3DX63_HUMAN Phospholipase C, delta 3, isoform CRA_b OS=Homo sapiens GN=PLCD3 PE=4 SV=1
D3WYX8			1	1	>tr|D3WYX8|D3WYX8_HUMAN NADH-ubiquinone oxidoreductase subunit 1 (Fragment) OS=Homo sapiens PE=4 SV=1
E2DH85;G1EPS1		HLA-B	2	1	>tr|E2DH85|E2DH85_HUMAN MHC class I antigen (Fragment) OS=Homo sapiens GN=HLA-B PE=3 SV=1;>tr|G1EPS1|G1EPS1_HUMAN MHC class I antigen (Fragment) OS=Homo sapiens GN=HLA-B PE=3 SV=1
E2DIA3			1	1	>tr|E2DIA3|E2DIA3_9HIV1 Envelope glycoprotein (Fragment) OS=Human immunodeficiency virus 1 GN=env PE=4 SV=1
E5RJD8;O75347;Q6FGD7;E5RIW3	Tubulin-specific chaperone A	TBCA	4	1	>tr|E5RJD8|E5RJD8_HUMAN Tubulin-specific chaperone A OS=Homo sapiens GN=TBCA PE=2 SV=1;>sp|O75347|TBCA_HUMAN Tubulin-specific chaperone A OS=Homo sapiens GN=TBCA PE=1 SV=3;>tr|Q6FGD7|Q6FGD7_HUMAN TBCA protein OS=Homo sapiens GN=TBCA PE=2 SV=1;>tr|E5RIW3|E5
O15347;E7EQU1;E7ES08;E9PES6	High mobility group protein B3	HMGB3	4	1	>sp|O15347|HMGB3_HUMAN High mobility group protein B3 OS=Homo sapiens GN=HMGB3 PE=1 SV=4;>tr|E7EQU1|E7EQU1_HUMAN High mobility group protein B3 (Fragment) OS=Homo sapiens GN=HMGB3 PE=2 SV=1;>tr|E7ES08|E7ES08_HUMAN High mobility group protein B3 (Fragment)
E9KB66			1	1	>tr|E9KB66|E9KB66_9HIV1 Gag protein OS=Human immunodeficiency virus 1 GN=gag PE=3 SV=1
P62917;E9PKU4;E9PIZ3;E9PKZ0;E9PP36	60S ribosomal protein L8	RPL8	5	1	>sp|P62917|RL8_HUMAN 60S ribosomal protein L8 OS=Homo sapiens GN=RPL8 PE=1 SV=2;>tr|E9PKU4|E9PKU4_HUMAN 60S ribosomal protein L8 (Fragment) OS=Homo sapiens GN=RPL8 PE=2 SV=1;>tr|E9PIZ3|E9PIZ3_HUMAN 60S ribosomal protein L8 OS=Homo sapiens GN=RPL8 PE=2 SV=1
J3KN86;P23396;Q53G83;E9PL09;H0YEU2;E9PL45;E9PPU1;H0YCJ7;E9PK82;H0YF32;F2Z2S8;E9PJH4;E9PQ96	40S ribosomal protein S3	RPS3	13	1	>tr|J3KN86|J3KN86_HUMAN 40S ribosomal protein S3 OS=Homo sapiens GN=RPS3 PE=3 SV=1;>sp|P23396|RS3_HUMAN 40S ribosomal protein S3 OS=Homo sapiens GN=RPS3 PE=1 SV=2;>tr|Q53G83|Q53G83_HUMAN Ribosomal protein S3 variant (Fragment) OS=Homo sapiens PE=2 SV=1;>tr
P80303;P80303-2;J3KQU0;Q2L696;E9PKG6;H0YEG8	Nucleobindin-2	NUCB2;Nucb2	6	1	>sp|P80303|NUCB2_HUMAN Nucleobindin-2 OS=Homo sapiens GN=NUCB2 PE=1 SV=2;>sp|P80303-2|NUCB2_HUMAN Isoform 2 of Nucleobindin-2 OS=Homo sapiens GN=NUCB2;>tr|J3KQU0|J3KQU0_HUMAN Nefastin-1 OS=Homo sapiens GN=NUCB2 PE=4 SV=1;>tr|Q2L696|Q2L696_HUMAN Nucb2 splic
E9PKH6		NDUFS8	1	1	>tr|E9PKH6|E9PKH6_HUMAN NADH dehydrogenase [ubiquinone] iron-sulfur protein 8, mitochondrial (Fragment) OS=Homo sapiens GN=NDUFS8 PE=2 SV=1
E9PR17;P13987;Q6FHM9;E9PNW4;H0YET2	CD59 glycoprotein	CD59	5	1	>tr|E9PR17|E9PR17_HUMAN CD59 glycoprotein OS=Homo sapiens GN=CD59 PE=2 SV=1;>sp|P13987|CD59_HUMAN CD59 glycoprotein OS=Homo sapiens GN=CD59 PE=1 SV=1;>tr|Q6FHM9|Q6FHM9_HUMAN CD59 antigen, complement regulatory protein, isoform CRA_b OS=Homo sapiens GN=CD59
J3QK90;Q9UNZ2-5;Q53FE8;Q9UNZ2;Q9UNZ2-4;F2Z2K0	NSFL1 cofactor p47	NSFL1C	6	1	>tr|J3QK90|J3QK90_HUMAN NSFL1 cofactor p47 OS=Homo sapiens GN=NSFL1C PE=4 SV=1;>sp|Q9UNZ2-5|NSF1C_HUMAN Isoform 3 of NSFL1 cofactor p47 OS=Homo sapiens GN=NSFL1C;>tr|Q53FE8|Q53FE8_HUMAN cDNA FLJ36526 fis, clone TRACH2003347, highly similar to NSFL1 cofacto
F6JR01;F6JR32			2	1	>tr|F6JR01|F6JR01_9HIV1 Envelope glycoprotein (Fragment) OS=Human immunodeficiency virus 1 GN=env PE=4 SV=1;>tr|F6JR32|F6JR32_9HIV1 Envelope glycoprotein (Fragment) OS=Human immunodeficiency virus 1 GN=env PE=4 SV=1
Q9UQ80;F8VTY8	Proliferation-associated protein 2G4	PA2G4	2	1	>sp|Q9UQ80|PA2G4_HUMAN Proliferation-associated protein 2G4 OS=Homo sapiens GN=PA2G4 PE=1 SV=3;>tr|F8VTY8|F8VTY8_HUMAN Proliferation-associated protein 2G4 OS=Homo sapiens GN=PA2G4 PE=2 SV=1
Q9NQC3;Q9NQC3-5;Q9NQC3-2;F8W914;Q6IPN0;Q53R94	Reticulon-4	RTN4	6	1	>sp|Q9NQC3|RTN4_HUMAN Reticulon-4 OS=Homo sapiens GN=RTN4 PE=1 SV=2;>sp|Q9NQC3-5|RTN4_HUMAN Isoform 5 of Reticulon-4 OS=Homo sapiens GN=RTN4;>sp|Q9NQC3-2|RTN4_HUMAN Isoform 2 of Reticulon-4 OS=Homo sapiens GN=RTN4;>tr|F8W914|F8W914_HUMAN Reticulon-4 OS=Hom
P59998-2;P59998-3;F8WCF6;P59998;H7C0A3;Q9H7Z5;F8WDD7	Actin-related protein 2/3 complex subunit 4	ARPC4;ARPC4-TTLL3	7	1	>sp|P59998-2|ARPC4_HUMAN Isoform 2 of Actin-related protein 2/3 complex subunit 4 OS=Homo sapiens GN=ARPC4;>sp|P59998-3|ARPC4_HUMAN Isoform 3 of Actin-related protein 2/3 complex subunit 4 OS=Homo sapiens GN=ARPC4;>tr|F8WCF6|F8WCF6_HUMAN Actin-related prot
G0XTR1			1	1	>tr|G0XTR1|G0XTR1_COWPX Putative uncharacterized protein OS=Cowpox virus GN=CPXV_FIN2000_MAN_206 PE=4 SV=1
Q969J3;G3V1P3	Loss of heterozygosity 12 chromosomal region 1 protein	LOH12CR1	2	1	>sp|Q969J3|L12R1_HUMAN Loss of heterozygosity 12 chromosomal region 1 protein OS=Homo sapiens GN=LOH12CR1 PE=1 SV=1;>tr|G3V1P3|G3V1P3_HUMAN Loss of heterozygosity 12 chromosomal region 1 protein OS=Homo sapiens GN=LOH12CR1 PE=2 SV=1
P27695;Q5TZP7;G3V3M6;G3V5Q1;G3V3C7;G3V359;G3V5M0;H7C4A8	DNA-(apurinic or apyrimidinic site) lyase;DNA-(apurinic or apyrimidinic site) lyase, mitochondrial	APEX1	8	1	>sp|P27695|APEX1_HUMAN DNA-(apurinic or apyrimidinic site) lyase OS=Homo sapiens GN=APEX1 PE=1 SV=2;>tr|Q5TZP7|Q5TZP7_HUMAN APEX nuclease (Multifunctional DNA repair enzyme) 1 OS=Homo sapiens GN=APEX1 PE=2 SV=1;>tr|G3V3M6|G3V3M6_HUMAN DNA-(apurinic or apyr
P25788;P25788-2;G3V4X5;H0YJ03	Proteasome subunit alpha type-3	PSMA3	4	1	>sp|P25788|PSA3_HUMAN Proteasome subunit alpha type-3 OS=Homo sapiens GN=PSMA3 PE=1 SV=2;>sp|P25788-2|PSA3_HUMAN Isoform 2 of Proteasome subunit alpha type-3 OS=Homo sapiens GN=PSMA3;>tr|G3V4X5|G3V4X5_HUMAN Proteasome subunit alpha type-3 OS=Homo sapiens G
Q96IZ0;H0YHP5	PRKC apoptosis WT1 regulator protein	PAWR	2	1	>sp|Q96IZ0|PAWR_HUMAN PRKC apoptosis WT1 regulator protein OS=Homo sapiens GN=PAWR PE=1 SV=1;>tr|H0YHP5|H0YHP5_HUMAN PRKC apoptosis WT1 regulator protein (Fragment) OS=Homo sapiens GN=PAWR PE=2 SV=1
P28074;P28074-2;H0YJM8	Proteasome subunit beta type-5	PSMB5	3	1	>sp|P28074|PSB5_HUMAN Proteasome subunit beta type-5 OS=Homo sapiens GN=PSMB5 PE=1 SV=3;>sp|P28074-2|PSB5_HUMAN Isoform 2 of Proteasome subunit beta type-5 OS=Homo sapiens GN=PSMB5;>tr|H0YJM8|H0YJM8_HUMAN Proteasome subunit beta type-5 (Fragment) OS=Homo s
Q15046-2;Q15046;H3BVA8;H3BPV7;J3KRL2	Lysine--tRNA ligase	KARS	5	1	>sp|Q15046-2|SYK_HUMAN Isoform Mitochondrial of Lysine--tRNA ligase OS=Homo sapiens GN=KARS;>sp|Q15046|SYK_HUMAN Lysine--tRNA ligase OS=Homo sapiens GN=KARS PE=1 SV=3;>tr|H3BVA8|H3BVA8_HUMAN Lysine--tRNA ligase (Fragment) OS=Homo sapiens GN=KARS PE=2 SV=1;
H7C133		EIF3L	1	1	>tr|H7C133|H7C133_HUMAN Eukaryotic translation initiation factor 3 subunit L (Fragment) OS=Homo sapiens GN=EIF3L PE=2 SV=1
P07339;H7C469;H7C1V0	Cathepsin D;Cathepsin D light chain;Cathepsin D heavy chain	CTSD	3	1	>sp|P07339|CATD_HUMAN Cathepsin D OS=Homo sapiens GN=CTSD PE=1 SV=1;>tr|H7C469|H7C469_HUMAN Uncharacterized protein (Fragment) OS=Homo sapiens PE=3 SV=1;>tr|H7C1V0|H7C1V0_HUMAN Cathepsin D light chain (Fragment) OS=Homo sapiens GN=CTSD PE=2 SV=1
O95858;H7C285	Tetraspanin-15	TSPAN15	2	1	>sp|O95858|TSN15_HUMAN Tetraspanin-15 OS=Homo sapiens GN=TSPAN15 PE=2 SV=1;>tr|H7C285|H7C285_HUMAN Tetraspanin-15 (Fragment) OS=Homo sapiens GN=TSPAN15 PE=2 SV=1
P68402;J3KNE3	Platelet-activating factor acetylhydrolase IB subunit beta	PAFAH1B2	2	1	>sp|P68402|PA1B2_HUMAN Platelet-activating factor acetylhydrolase IB subunit beta OS=Homo sapiens GN=PAFAH1B2 PE=1 SV=1;>tr|J3KNE3|J3KNE3_HUMAN Platelet-activating factor acetylhydrolase IB subunit beta (Fragment) OS=Homo sapiens GN=PAFAH1B2 PE=4 SV=1
J3QQX2;P52565;J3KTF8;J3KRE2	Rho GDP-dissociation inhibitor 1	ARHGDIA	4	1	>tr|J3QQX2|J3QQX2_HUMAN Rho GDP-dissociation inhibitor 1 OS=Homo sapiens GN=ARHGDIA PE=4 SV=1;>sp|P52565|GDIR1_HUMAN Rho GDP-dissociation inhibitor 1 OS=Homo sapiens GN=ARHGDIA PE=1 SV=3;>tr|J3KTF8|J3KTF8_HUMAN Rho GDP-dissociation inhibitor 1 (Fragment) O
J3QRS3;O14950;P19105;Q53HL1;Q53X45	Myosin regulatory light chain 12B;Myosin regulatory light chain 12A	MYL12B;MYL12A;MRLC3	5	1	>tr|J3QRS3|J3QRS3_HUMAN Myosin regulatory light chain 12A OS=Homo sapiens GN=MYL12A PE=4 SV=1;>sp|O14950|ML12B_HUMAN Myosin regulatory light chain 12B OS=Homo sapiens GN=MYL12B PE=1 SV=2;>sp|P19105|ML12A_HUMAN Myosin regulatory light chain 12A OS=Homo sapi
J9JID7;Q03252	Lamin-B2	LMNB2	2	1	>tr|J9JID7|J9JID7_HUMAN Lamin B2, isoform CRA_a OS=Homo sapiens GN=LMNB2 PE=3 SV=1;>sp|Q03252|LMNB2_HUMAN Lamin-B2 OS=Homo sapiens GN=LMNB2 PE=1 SV=3
Q8IYT4;Q8IYT4-2;K7EIJ8;K7EM02	Katanin p60 ATPase-containing subunit A-like 2	KATNAL2	4	1	>sp|Q8IYT4|KATL2_HUMAN Katanin p60 ATPase-containing subunit A-like 2 OS=Homo sapiens GN=KATNAL2 PE=1 SV=3;>sp|Q8IYT4-2|KATL2_HUMAN Isoform 2 of Katanin p60 ATPase-containing subunit A-like 2 OS=Homo sapiens GN=KATNAL2;>tr|K7EIJ8|K7EIJ8_HUMAN Katanin p60 A
P35268;Q7Z4W8;K7ERI7	60S ribosomal protein L22	RPL22	3	1	>sp|P35268|RL22_HUMAN 60S ribosomal protein L22 OS=Homo sapiens GN=RPL22 PE=1 SV=2;>tr|Q7Z4W8|Q7Z4W8_HUMAN Heparin-binding protein HBp15 OS=Homo sapiens PE=2 SV=1;>tr|K7ERI7|K7ERI7_HUMAN 60S ribosomal protein L22 OS=Homo sapiens GN=RPL22 PE=4 SV=1
K7WHW7;Q3I103;Q5SG66			3	1	>tr|K7WHW7|K7WHW7_WNV Polyprotein OS=West Nile virus PE=3 SV=1;>tr|Q3I103|Q3I103_WNV Polyprotein OS=West Nile virus PE=3 SV=1;>tr|Q5SG66|Q5SG66_WNV NS5 (Fragment) OS=West Nile virus PE=4 SV=1
L0R6I3			1	1	>tr|L0R6I3|L0R6I3_HUMAN Alternative protein ITGA2 OS=Homo sapiens GN=ITGA2 PE=4 SV=1
O95336;M0R261	6-phosphogluconolactonase	PGLS	2	1	>sp|O95336|6PGL_HUMAN 6-phosphogluconolactonase OS=Homo sapiens GN=PGLS PE=1 SV=2;>tr|M0R261|M0R261_HUMAN 6-phosphogluconolactonase (Fragment) OS=Homo sapiens GN=PGLS PE=4 SV=1
O00468;O00468-7;O00468-4;O00468-5;O00468-3;O00468-6;O00468-2;Q5XG79	Agrin	AGRN	8	1	>sp|O00468|AGRIN_HUMAN Agrin OS=Homo sapiens GN=AGRN PE=1 SV=5;>sp|O00468-7|AGRIN_HUMAN Isoform 7 of Agrin OS=Homo sapiens GN=AGRN;>sp|O00468-4|AGRIN_HUMAN Isoform 4 of Agrin OS=Homo sapiens GN=AGRN;>sp|O00468-5|AGRIN_HUMAN Isoform 5 of Agrin OS=Homo sapie
O43818	U3 small nucleolar RNA-interacting protein 2	RRP9	1	1	>sp|O43818|U3IP2_HUMAN U3 small nucleolar RNA-interacting protein 2 OS=Homo sapiens GN=RRP9 PE=1 SV=1
P09382	Galectin-1	LGALS1	1	1	>sp|P09382|LEG1_HUMAN Galectin-1 OS=Homo sapiens GN=LGALS1 PE=1 SV=2
P09497;P09497-2	Clathrin light chain B	CLTB	2	1	>sp|P09497|CLCB_HUMAN Clathrin light chain B OS=Homo sapiens GN=CLTB PE=1 SV=1;>sp|P09497-2|CLCB_HUMAN Isoform Non-brain of Clathrin light chain B OS=Homo sapiens GN=CLTB
P0C5V0;P0C5V1;P0C5V2			3	1	>sp|P0C5V0|PB1F2_I02A1 Protein PB1-F2 OS=Influenza A virus (strain A/Guinea fowl/Hong Kong/38/2002 H5N1 genotype X0) GN=PB1 PE=3 SV=1;>sp|P0C5V1|PB1F2_I02A2 Protein PB1-F2 OS=Influenza A virus (strain A/Chicken/Hong Kong/31.2/2002 H5N1 genotype X1) GN=PB1
P10301	Ras-related protein R-Ras	RRAS	1	1	>sp|P10301|RRAS_HUMAN Ras-related protein R-Ras OS=Homo sapiens GN=RRAS PE=1 SV=1
P11717;Q59EZ3	Cation-independent mannose-6-phosphate receptor	IGF2R	2	1	>sp|P11717|MPRI_HUMAN Cation-independent mannose-6-phosphate receptor OS=Homo sapiens GN=IGF2R PE=1 SV=3;>tr|Q59EZ3|Q59EZ3_HUMAN Insulin-like growth factor 2 receptor variant (Fragment) OS=Homo sapiens PE=2 SV=1
P13639;Q6PK56;Q8TA90	Elongation factor 2	EEF2	3	1	>sp|P13639|EF2_HUMAN Elongation factor 2 OS=Homo sapiens GN=EEF2 PE=1 SV=4;>tr|Q6PK56|Q6PK56_HUMAN EEF2 protein (Fragment) OS=Homo sapiens GN=EEF2 PE=2 SV=1;>tr|Q8TA90|Q8TA90_HUMAN Similar to Elongation factor 2b (Fragment) OS=Homo sapiens PE=2 SV=1
P26447	Protein S100-A4	S100A4	1	1	>sp|P26447|S10A4_HUMAN Protein S100-A4 OS=Homo sapiens GN=S100A4 PE=1 SV=1
P31949	Protein S100-A11	S100A11	1	1	>sp|P31949|S10AB_HUMAN Protein S100-A11 OS=Homo sapiens GN=S100A11 PE=1 SV=2
P41250	Glycine--tRNA ligase	GARS	1	1	>sp|P41250|SYG_HUMAN Glycine--tRNA ligase OS=Homo sapiens GN=GARS PE=1 SV=3
P42677;Q5T4L4	40S ribosomal protein S27	RPS27	2	1	>sp|P42677|RS27_HUMAN 40S ribosomal protein S27 OS=Homo sapiens GN=RPS27 PE=1 SV=3;>tr|Q5T4L4|Q5T4L4_HUMAN 40S ribosomal protein S27 OS=Homo sapiens GN=RPS27 PE=2 SV=1
P54577	Tyrosine--tRNA ligase, cytoplasmic	YARS	1	1	>sp|P54577|SYYC_HUMAN Tyrosine--tRNA ligase, cytoplasmic OS=Homo sapiens GN=YARS PE=1 SV=4
P61106	Ras-related protein Rab-14	RAB14	1	1	>sp|P61106|RAB14_HUMAN Ras-related protein Rab-14 OS=Homo sapiens GN=RAB14 PE=1 SV=4
P62263	40S ribosomal protein S14	RPS14	1	1	>sp|P62263|RS14_HUMAN 40S ribosomal protein S14 OS=Homo sapiens GN=RPS14 PE=1 SV=3
P62424;Q5T8U3;Q5T8U2;Q9BY74	60S ribosomal protein L7a	RPL7A;RP-L7a	4	1	>sp|P62424|RL7A_HUMAN 60S ribosomal protein L7a OS=Homo sapiens GN=RPL7A PE=1 SV=2;>tr|Q5T8U3|Q5T8U3_HUMAN 60S ribosomal protein L7a (Fragment) OS=Homo sapiens GN=RPL7A PE=2 SV=1;>tr|Q5T8U2|Q5T8U2_HUMAN 60S ribosomal protein L7a OS=Homo sapiens GN=RPL7A PE
Q04941	Proteolipid protein 2	PLP2	1	1	>sp|Q04941|PLP2_HUMAN Proteolipid protein 2 OS=Homo sapiens GN=PLP2 PE=1 SV=1
Q16186	Proteasomal ubiquitin receptor ADRM1	ADRM1	1	1	>sp|Q16186|ADRM1_HUMAN Proteasomal ubiquitin receptor ADRM1 OS=Homo sapiens GN=ADRM1 PE=1 SV=2
Q59GB4;Q16555;Q53ET2;Q16555-2;Q8NAN9	Dihydropyrimidinase-related protein 2	DPYSL2	5	1	>tr|Q59GB4|Q59GB4_HUMAN Dihydropyrimidinase-like 2 variant (Fragment) OS=Homo sapiens PE=2 SV=1;>sp|Q16555|DPYL2_HUMAN Dihydropyrimidinase-related protein 2 OS=Homo sapiens GN=DPYSL2 PE=1 SV=1;>tr|Q53ET2|Q53ET2_HUMAN Dihydropyrimidinase-like 2 variant (Fra
Q32WN1;Q9NS25;Q32WJ6	Sperm protein associated with the nucleus on the X chromosome B/F	SPANXB1	3	1	>tr|Q32WN1|Q32WN1_HUMAN SPANX-B OS=Homo sapiens PE=4 SV=1;>sp|Q9NS25|SPNXB_HUMAN Sperm protein associated with the nucleus on the X chromosome B/F OS=Homo sapiens GN=SPANXB1 PE=2 SV=1;>tr|Q32WJ6|Q32WJ6_HUMAN SPANX-C OS=Homo sapiens PE=4 SV=1
Q53GD1;Q69YP5;Q9UBI6	Guanine nucleotide-binding protein subunit gamma;Guanine nucleotide-binding protein G(I)/G(S)/G(O) subunit gamma-12	DKFZp762E193;GNG12	3	1	>tr|Q53GD1|Q53GD1_HUMAN Guanine nucleotide-binding protein subunit gamma (Fragment) OS=Homo sapiens PE=2 SV=1;>tr|Q69YP5|Q69YP5_HUMAN Guanine nucleotide-binding protein subunit gamma OS=Homo sapiens GN=DKFZp762E193 PE=2 SV=1;>sp|Q9UBI6|GBG12_HUMAN Guanine
Q575U9			1	1	>tr|Q575U9|Q575U9_9HIV1 Envelope glycoprotein gp160 (Fragment) OS=Human immunodeficiency virus 1 GN=env PE=3 SV=1
Q5U000;Q9UBR2	Cathepsin Z	CTSZ	2	1	>tr|Q5U000|Q5U000_HUMAN Cathepsin Z OS=Homo sapiens PE=2 SV=1;>sp|Q9UBR2|CATZ_HUMAN Cathepsin Z OS=Homo sapiens GN=CTSZ PE=1 SV=1
Q5U7I5			1	1	>sp|Q5U7I5|TTHY_PANTR Transthyretin OS=Pan troglodytes GN=TTR PE=2 SV=1
Q69514			1	1	>tr|Q69514|Q69514_HHV7J U89 protein OS=Human herpesvirus 7 (strain JI) GN=U89 PE=4 SV=1
Q70QR1			1	1	>tr|Q70QR1|Q70QR1_9HIV1 Gp120 protein (Fragment) OS=Human immunodeficiency virus 1 GN=env PE=4 SV=1
Q96EK5	KIF1-binding protein	KIAA1279	1	1	>sp|Q96EK5|KBP_HUMAN KIF1-binding protein OS=Homo sapiens GN=KIAA1279 PE=1 SV=1
Q96F88;Q99575	Ribonucleases P/MRP protein subunit POP1	POP1	2	1	>tr|Q96F88|Q96F88_HUMAN Processing of 1, ribonuclease P/MRP subunit (S. cerevisiae) OS=Homo sapiens GN=POP1 PE=2 SV=1;>sp|Q99575|POP1_HUMAN Ribonucleases P/MRP protein subunit POP1 OS=Homo sapiens GN=POP1 PE=1 SV=2
Q9C004;Q9C004-2	Protein sprouty homolog 4	SPRY4	2	1	>sp|Q9C004|SPY4_HUMAN Protein sprouty homolog 4 OS=Homo sapiens GN=SPRY4 PE=1 SV=2;>sp|Q9C004-2|SPY4_HUMAN Isoform C of Protein sprouty homolog 4 OS=Homo sapiens GN=SPRY4
Q9DHR2			1	1	>sp|Q9DHR2|MP44_YLDV Probable metalloendopeptidase G1-type OS=Yaba-like disease virus GN=50L PE=3 SV=1
Q9HCK1	DBF4-type zinc finger-containing protein 2	ZDBF2	1	1	>sp|Q9HCK1|ZDBF2_HUMAN DBF4-type zinc finger-containing protein 2 OS=Homo sapiens GN=ZDBF2 PE=1 SV=3
Q9J723			1	1	>tr|Q9J723|Q9J723_9HIV1 Gag protein (Fragment) OS=Human immunodeficiency virus 1 GN=gag PE=4 SV=1
Q9Y5B9	FACT complex subunit SPT16	SUPT16H	1	1	>sp|Q9Y5B9|SP16H_HUMAN FACT complex subunit SPT16 OS=Homo sapiens GN=SUPT16H PE=1 SV=1
Q9Y5K6	CD2-associated protein	CD2AP	1	1	>sp|Q9Y5K6|CD2AP_HUMAN CD2-associated protein OS=Homo sapiens GN=CD2AP PE=1 SV=1
